# Supplementary material for: A brainstem to circadian system circuit links Tau pathology to sundowning-related disturbances in an Alzheimer’s disease mouse model
Source: Nat Commun. 2023 Aug 18;14:5027. doi: 10.1038/s41467-023-40546-w (PMC10439113; doi:10.1038/s41467-023-40546-w)
Supplement: Supplementary file 3 — Source Data file [file 41467_2023_40546_MOESM3_ESM.xlsx]

## Sheet: Figure 1
Figure 1a
Tb hr-by-hr: 3-5mo Male WT	ZT0	ZT1	ZT2	ZT3	ZT4	ZT5	ZT6	ZT7	ZT8	ZT9	ZT10	ZT11	ZT12	ZT13	ZT14	ZT15	ZT16	ZT17	ZT18	ZT19	ZT20	ZT21	ZT22	ZT23
TAPP555	35.4627	35.4769	35.5556	35.4393	35.4233	35.4207	35.3554	35.5773	35.8272	36.1794	36.8327	37.3364	37.1957	37.0527	37.0628	36.8677	36.4346	36.2954	36.2684	36.1738	36.3799	36.3878	36.1917	35.8599
TAPP556	36.196	36.1569	35.7631	35.8634	35.8997	35.9746	35.7534	35.8601	36.3573	36.6357	36.7547	37.6241	37.4365	37.5016	37.4175	37.7848	37.0686	37.052	36.7789	36.9635	36.8599	36.8602	36.9573	36.4629
TAPP559	36.0809	35.8772	36.1587	35.8805	35.8269	35.8143	35.7802	35.9628	36.1786	36.7755	37.1423	37.689	37.6964	37.6146	37.494	37.2229	37.1887	37.0795	37.161	36.8354	36.9891	36.4825	36.51	36.2195
TAPP562	36.6532	36.2511	36.9052	36.2539	35.8424	36.029	36.172	36.2222	36.4245	36.7285	36.8968	37.4918	37.4949	37.2955	37.4549	37.6157	37.7898	37.7087	36.7881	36.8454	36.5866	36.473	36.9818	38.0453
TAPP428	36.2427	36.1681	36.5475	36.4145	36.6197	36.3358	36.2083	36.1355	36.0592	36.1878	37.2301	38.1235	38.3178	38.2063	37.8913	37.8291	37.8393	37.8188	37.2116	37.3626	37.3165	37.2591	37.2299	37.0086
TAPP432	35.9138	36.0779	36.0216	35.9581	36.093	36.1165	36.1487	36.0037	36.0733	36.4869	36.9063	37.8842	37.9994	37.6945	37.3354	37.3939	37.4172	37.3455	36.9042	36.7698	37.1354	36.7232	36.6819	36.9427
TAPP434	36.4938	36.4562	36.2141	36.2191	36.012	36.0319	36.1613	36.0719	36.4856	36.4953	36.7072	37.727	38.0542	37.8596	37.8871	37.9228	37.822	37.5973	36.673	36.7906	37.0793	36.595	36.6721	37.0865
TAPP447	36.2549	35.859	36.1552	35.9894	35.7472	35.7157	35.7393	35.7725	35.9532	36.1723	36.6038	37.1706	37.0531	36.816	37.1851	37.1392	37.6237	37.495	37.1921	36.7641	36.4434	36.6636	36.4977	36.7356
TAPP451	36.5052	36.4527	36.6088	36.24	36.3873	36.2855	36.1368	36.2307	36.2489	36.4136	36.6805	37.5693	37.7418	37.6935	37.5958	37.662	37.3746	36.9915	36.9075	36.7778	36.6279	36.9063	37.3087	37.2062
TAPP453	36.3438	36.5201	36.2826	36.1834	35.9616	36.023	36.0452	36.2384	36.3339	36.8869	37.3778	38.2971	38.4605	38.2489	37.6292	37.5841	37.1487	37.1295	36.7892	36.9644	37.1825	37.6272	37.2807	37.4623
TAPP563	36.1116	36.2488	36.269	36.2697	36.1302	36.377	36.3067	36.3353	36.4176	36.7137	37.1412	37.9057	37.5632	37.449	37.1204	37.3419	37.1674	37.1407	36.9421	36.9923	36.9827	36.7597	36.8523	36.4169
TAPP430	36.6699	36.8184	36.8251	36.3856	36.3404	36.365	36.3395	36.3693	36.3493	36.7062	37.1354	37.8463	37.9609	37.874	37.7448	37.8465	37.4261	37.0943	37.163	36.6518	36.9133	37.4966	37.9451	37.6565
TAPP449	36.344	36.0746	35.9506	35.9591	35.8116	35.5266	35.7352	35.7835	35.9254	35.7166	35.8125	36.188	36.8524	37.4487	37.4161	37.1567	37.4037	37.43	37.1614	36.7394	36.4067	36.1776	36.1517	35.9867
WDT94	36.1731	35.8777	35.9199	36.11	35.81	36.0435	35.94	35.9545	35.92	35.9753	36.19	36.32	37.07	37.48	37.5	37.6	37.66	37.68	37.5	37.49	37.41	37.27	37.22	37
WDT103	36.5847	35.986	36.232	35.7995	35.5848	35.748	35.7009	35.7069	35.6733	35.7444	36.3252	36.6735	37.2461	38.1676	38.0673	38.0967	38.0864	38.0691	38.0618	37.7481	37.5864	37.2358	37.0343	36.9302
WDT104	37.5558	36.163	35.6667	35.8352	35.8368	35.7107	35.5323	35.6796	35.2947	35.6387	35.918	36.214	36.9244	37.6831	37.5367	37.1273	37.1537	37.2706	37.6433	36.9519	36.7665	37.1595	37.0526	36.9431
WDT107	37.62	37.68	37.36	37.11	37.09	36.98	36.67	37.32	36.6584	35.96	35.7875	35.98	35.6	35.6	35.53	35.52	35.6	35.98	36.16	36.79	37.66	37.03	37.21	37.41
WDT156	37.2577	36.5288	36.0735	36.351	36.1239	36.2042	36.041	35.9527	36.2707	36.2922	36.7028	36.2366	36.4551	37.0113	36.9964	37.3375	37.294	37.4152	37.6742	37.2751	37.1965	37.0404	36.9744	36.876
WDT157	36.5935	36.2419	36.2249	36.2186	36.1848	36.0633	35.9979	35.9172	35.954	36.1368	36.5231	36.3396	36.8205	37.1749	37.0349	37.3873	37.4104	37.5574	37.4243	37.4319	37.4695	37.2158	37.8677	36.7853
WDT158	36.775	36.2228	36.0919	36.1574	36.2258	35.9873	35.7687	36.0321	35.9879	35.8834	36.2725	36.045	37.0601	37.8537	37.8052	37.9618	37.9075	37.6999	37.8896	37.5629	37.3373	36.8461	36.377	36.4406
WDT159	36.7084	36.3725	36.1311	36.0056	36.0338	35.9442	35.7512	36.0516	35.8922	35.8679	36.0486	36.2717	36.9849	37.3504	37.5076	37.5112	37.4755	37.5933	37.4571	37.3331	37.316	37.1579	37.0135	36.9028
mean	36.5019	36.2624	36.2361	36.1259	36.0469	36.0332	35.9659	36.0561	36.1088	36.2665	36.6185	37.0921	37.3328	37.4798	37.3911	37.4242	37.3472	37.3068	37.131	37.0102	37.0307	36.9223	36.9529	36.8751
sem	0.111814	0.0950691	0.0926679	0.0710879	0.0794737	0.0739481	0.0666768	0.0788287	0.0685644	0.0845608	0.104233	0.172751	0.14469	0.126354	0.113224	0.118051	0.117858	0.105747	0.106157	0.0815438	0.084463	0.0826413	0.102469	0.11606
Figure 1a
Tb hr-by-hr: 3-5mo Male TAPP	ZT0	ZT1	ZT2	ZT3	ZT4	ZT5	ZT6	ZT7	ZT8	ZT9	ZT10	ZT11	ZT12	ZT13	ZT14	ZT15	ZT16	ZT17	ZT18	ZT19	ZT20	ZT21	ZT22	ZT23
TAPP446	36.14	36.2008	36.1923	35.9871	36.1654	36.2045	36.0769	35.9378	36.5182	36.5449	37.0581	37.6124	37.3658	37.16	37.3574	37.3095	36.9591	37.0149	36.4072	36.4596	36.9272	36.7875	37.0774	36.416
TAPP557	36.0232	36.5125	36.2704	36.038	36.1988	36.0756	36.0015	36.0175	36.3602	36.4487	37.1559	37.8803	37.4179	37.4853	37.6068	37.7749	37.7411	37.3724	37.0051	37.0477	36.876	36.287	37.021	36.7702
TAPP450	36.3363	35.7499	36.2267	35.6148	35.9587	35.3725	35.5735	35.7648	35.7754	36.0275	36.3626	37.4513	37.1575	37.3746	37.4353	37.621	37.5331	37.6627	36.9548	36.5671	36.5103	36.9262	37.1715	37.2941
TAPP452	36.1857	35.9378	35.8804	35.8268	35.6861	35.7556	35.6704	35.7807	36.0096	36.2609	36.8016	37.4522	37.3344	37.3433	37.3911	37.5008	37.368	37.1135	36.831	36.6218	36.3592	36.4856	37.3396	36.4005
TAPP564	35.9638	36.067	36.1474	36.0702	35.646	35.9179	35.8428	36.1925	36.2264	36.6713	37.0473	37.9306	37.3766	37.1611	37.0172	37.1453	37.1792	36.9452	37.0505	36.6923	36.7823	36.6684	36.7597	36.1059
TAPP561	36.295	36.0327	36.6116	36.3523	36.258	36.2744	35.9952	36.0959	36.3731	36.423	36.8612	37.4065	37.4679	37.3712	37.238	37.4189	37.4105	37.3451	36.6573	36.7598	36.8417	36.7884	36.7989	36.7961
TAPP560	36.6133	36.2438	36.2001	36.1606	36.1712	36.2693	36.4059	36.5606	36.4342	36.5269	37.1156	37.9641	37.9592	37.6113	37.7386	37.8505	37.5268	37.1836	37.3036	36.8965	36.6595	36.1709	36.8255	37.1224
TAPP558	36.3648	36.1414	36.464	36.454	36.455	36.461	36.4572	36.3891	36.5884	37.0681	37.3356	37.4594	37.6826	37.6586	37.7009	37.7787	37.6462	37.8694	37.9172	38.0625	37.9199	37.2282	36.667	36.8059
TAPP427	36.3808	36.452	36.4765	36.2792	36.303	36.165	36.2433	36.5285	36.434	36.5855	36.7752	37.9449	38.396	37.9981	37.7182	37.8481	37.4429	37.1285	36.945	37.2037	37.2918	37.1123	36.5398	36.5357
TAPP429	37.3273	36.2436	36.4832	36.2083	35.7834	36.007	36.101	35.9568	35.9138	36.1611	37.0145	37.8982	37.9577	37.5949	37.4897	37.3097	37.3258	37.4614	36.6012	36.1598	36.4824	36.8417	37.0592	37.2111
TAPP431	36.6015	36.4483	36.2044	36.3404	36.0679	36.096	36.095	36.1436	36.3592	36.4795	37.1382	37.9056	38.0207	37.8663	37.9255	37.7075	37.3343	36.9377	37.1284	37.5855	37.7178	37.1558	36.3862	36.5328
TAPP433	36.6739	36.1965	36.1375	36.4641	36.1555	36.3665	36.2182	36.3392	36.3232	36.5176	36.9464	37.9426	37.7192	37.6405	37.6032	37.6497	37.037	37.0075	37.1246	36.9254	37.5846	37.6322	37.0444	36.5243
TAPP448	37.0322	35.946	35.7253	36.0128	35.6437	35.3573	35.3788	35.5285	35.4148	35.5448	36.174	37.1791	37.3557	37.4232	37.305	37.484	37.4822	37.4459	36.8022	36.6917	36.1686	36.3717	36.3073	36.7223
WDT91	37.0233	36.843	36.582	36.5847	36.3299	36.3807	36.4181	36.1036	36.2313	36.0265	36.3803	36.5674	37.5952	38.3303	38.1428	38.0194	38.0631	38.2425	38.0939	37.7348	37.6889	37.5827	37.4117	37.4117
WDT92	37.83	37.88	37.83	37.71	37.72	37.51	37.04	37.44	37.8	36.93	35.95	36.27	36.38	35.92	36.09	35.98	35.82	35.88	36.34	37.5	37.8	37.82	37.85	37.86
WDT105	37.8782	36.5114	36.4912	36.0683	35.9771	35.624	35.6941	35.8042	35.7408	36.0747	36.3493	36.6719	37.3579	37.5934	37.7697	37.8496	37.8364	37.9389	37.9195	37.8277	37.6311	37.5717	37.5357	37.53
WDT106	38.0035	37.8702	36.3523	37.1135	36.0257	35.9035	35.7112	35.7316	35.9317	36.0281	35.7749	36.0858	36.847	37.9245	37.9726	37.8173	37.8673	37.7918	37.9187	37.9694	37.7781	37.3832	37.5495	37.2825
WDT161	37.2892	36.5513	36.0161	36.0879	36.4012	36.1215	35.9404	35.8352	36.158	36.059	35.8561	35.8512	36.7472	36.8162	36.7157	37.0365	37.4476	37.3976	37.19	37.5359	37.2891	37.3657	37.3299	37.2952
WDT162	37.7544	37.0634	36.6078	36.3416	36.4091	36.3415	36.3862	35.975	35.76	36.3209	36.0212	36.0997	36.9748	37.2721	37.6936	37.7193	37.5083	38.0018	37.6668	37.5616	37.6678	38.0115	37.6002	37.7591
WDT163	37.2589	37.3443	37.4745	36.827	36.699	36.6861	36.2118	36.0912	36.3182	37.723	36.15	36.2764	36.978	37.5501	37.7417	37.8957	37.7382	37.7007	37.9557	37.6786	37.654	37.4541	37.487	37.5926
mean	36.8488	36.5118	36.4187	36.3271	36.2027	36.1445	36.0731	36.1108	36.2335	36.4211	36.6134	37.1925	37.4046	37.4547	37.4827	37.5358	37.4133	37.372	37.1906	37.1741	37.1815	37.0822	37.0881	36.9984
sem	0.148747	0.135413	0.108996	0.104793	0.101994	0.105285	0.0847737	0.0923949	0.107656	0.10374	0.112233	0.168169	0.107914	0.109996	0.104209	0.10104	0.103555	0.11614	0.122018	0.125439	0.1259	0.11796	0.0959245	0.112384
Figure 1e
Tb hr-by-hr: 7-9mo Males WT	ZT0	ZT1	ZT2	ZT3	ZT4	ZT5	ZT6	ZT7	ZT8	ZT9	ZT10	ZT11	ZT12	ZT13	ZT14	ZT15	ZT16	ZT17	ZT18	ZT19	ZT20	ZT21	ZT22	ZT23
TAPP468	36.0895	35.9934	35.7409	36.0213	36.1236	36.0867	36.1379	36.1853	36.079	35.9241	36.0107	36.2164	36.5123	36.9056	37.4167	37.1327	37.1093	37.2155	37.0257	36.5801	36.4068	36.6256	36.5036	36.3505
TAPP469	35.4263	35.4833	35.4859	35.5633	35.5532	35.5795	35.4855	35.4759	35.5737	35.5381	36.0288	36.6065	37.1505	36.9877	37.0612	37.1506	37.2742	37.2183	37.1653	37.2469	37.0272	36.7112	35.6211	35.6961
TAPP473	36.1545	35.636	35.9013	35.8181	35.5656	35.7278	35.6445	35.6783	35.8135	35.9842	36.4969	37.591	37.158	37.305	36.662	36.9942	36.748	36.2972	36.4788	36.2664	36.3472	36.3146	36.5784	36.7817
TAPP567	35.766	35.7615	35.6385	35.4249	35.7304	35.3746	35.4278	35.4754	35.8501	35.9398	36.4584	36.7411	36.988	36.9549	37.0488	37.1444	37.0802	36.9914	36.7519	36.2622	36.4621	36.4276	36.3706	36.2548
WDT132	36.2106	36.1914	36.289	35.993	35.8105	35.7193	35.7856	35.7343	35.8941	35.9082	36.159	36.3503	37.6798	37.6391	36.8709	36.9929	37.1916	36.9952	37.1583	36.7639	36.591	36.5462	36.3958	36.6472
WDT133	35.7602	35.6427	35.9797	35.9304	35.6624	35.8595	35.4725	35.7031	35.7833	35.9999	36.2608	36.5381	37.5383	37.4522	37.0338	37.4439	37.3515	37.3189	37.4117	37.1102	36.7532	36.5959	36.2882	36.4619
WDT134	36.5609	35.9933	35.4749	35.6582	35.625	35.8889	35.7567	35.7672	35.8036	35.7905	35.8903	36.1439	36.8919	36.9184	37.0469	37.0384	37.0286	37.3245	37.2567	37.3095	37.2261	37.0521	36.8281	36.6014
WDT135	36.6928	36.4845	35.8246	35.7743	36.1236	35.9757	35.7205	35.865	36.0913	35.4912	35.8531	36.1887	36.6126	36.9368	36.9013	37.3113	37.0721	37.3004	37.4598	37.5124	37.5969	37.7067	37.4549	36.8424
WDT185	35.2765	35.333	35.5693	35.5597	35.5283	35.7511	35.5308	35.4462	35.7905	35.966	36.0792	36.118	36.9531	36.8474	36.593	36.8198	36.7594	36.827	36.8778	36.1803	36.2546	36.1019	35.9769	35.5658
WDT186	35.953	35.3751	35.6126	35.5433	35.7149	35.4618	35.3631	35.4459	35.6188	35.4146	36.3617	36.2091	36.8868	36.9621	36.8901	37.0467	37.1417	37.2497	37.1253	36.8798	36.8479	36.8358	36.316	35.7613
WDT195	36.8098	35.4182	36.8693	35.5307	35.5124	36.0403	35.3684	36.5653	35.2429	36.1602	36.1119	36.4552	37.4241	37.2159	36.8782	37.1303	37.361	37.2103	37.4064	37.5598	37.659	37.6856	36.9953	37.0718
WDT196	36.1072	36.2265	36.2685	35.5651	35.7678	35.9406	35.455	35.6616	35.6854	35.4763	35.6568	36.036	37.0438	37.1502	37.3938	37.3643	37.5558	37.7234	37.6201	37.8042	37.6735	37.5003	36.9715	36.2789
WDT227	36.44	36.041	35.4278	35.2612	35.2331	35.4486	35.533	35.3926	35.4027	35.5219	35.7749	36.4224	37.1742	36.984	36.6724	36.7221	36.7792	37.0586	36.6974	36.5889	36.4012	36.5979	36.8911	36.7076
WDT228	35.5627	35.7019	35.1223	35.0679	35.1962	35.1894	35.035	35.1879	35.2984	35.6108	35.8044	35.8147	36.4221	37.0305	36.7963	37.0478	37.1284	37.2966	37.1945	37.1519	36.9196	36.9478	36.9406	36.5429
WDT229	35.6422	36.0346	36.1939	35.5349	35.6691	35.6059	35.5515	35.5856	35.7231	35.9977	36.2139	36.4654	37.1422	37.5774	37.3588	37.2078	37.4374	37.1738	37.3537	37.2183	36.5389	36.2163	36.8253	36.4931
WDT249	35.9271	36.5296	35.7727	35.4212	35.478	35.7024	36.0921	35.5996	35.6073	35.9413	36.2582	36.2201	36.9303	37.3486	36.6426	37.0357	37.2327	36.9433	37.0743	36.9987	36.8101	36.6553	36.827	36.6508
WDT288	37.047	36.2994	36.1451	36.9658	35.7628	36.0508	36.346	35.8893	36.0315	36.3327	36.5324	36.8196	37.5212	37.2823	37.4055	37.4518	37.3329	37.1386	37.6255	37.1521	36.5034	36.3244	36.7716	36.2306
mean	36.0839	35.8909	35.8421	35.6843	35.6504	35.7296	35.6298	35.6858	35.7229	35.8234	36.1148	36.408	37.0605	37.147	36.9807	37.1197	37.152	37.1343	37.1578	36.9756	36.8246	36.7556	36.6209	36.4082
sem	0.121267	0.0927594	0.101643	0.10044	0.0597882	0.0630761	0.0783336	0.078148	0.0602479	0.064791	0.0639696	0.0968115	0.0856385	0.0603401	0.0673782	0.0479575	0.0565332	0.0712992	0.0776783	0.115763	0.113565	0.117958	0.105556	0.100545
Figure 1e
Tb hr-by-hr: 7-9mo Males TAPP	ZT0	ZT1	ZT2	ZT3	ZT4	ZT5	ZT6	ZT7	ZT8	ZT9	ZT10	ZT11	ZT12	ZT13	ZT14	ZT15	ZT16	ZT17	ZT18	ZT19	ZT20	ZT21	ZT22	ZT23
TAPP467	35.7135	36.2982	35.2277	35.4981	35.9074	35.4217	35.5167	35.7323	35.8067	36.2452	36.6005	37.1315	37.1379	37.0829	37.1944	37.1555	37.2785	37.1945	37.2576	37.3506	37.3187	37.3655	37.224	36.3451
TAPP470	35.7024	35.7276	35.8961	35.9802	36.0725	35.5246	35.5305	35.9283	35.7161	35.7961	36.3288	37.1178	37.0472	37.1088	36.9816	37.1656	37.058	36.8617	36.8981	37.0496	37.0796	37.0715	37.0783	36.7499
TAPP471	35.8502	35.6373	35.8344	35.8688	35.6466	35.6694	35.6204	35.6466	36.0017	36.2584	36.4048	36.9343	36.6904	36.6743	36.9747	36.9978	37.0606	36.8335	36.1948	36.2309	36.301	36.139	36.6157	37.091
TAPP472	37.5664	35.9398	35.685	35.8563	35.8014	35.7742	35.9266	35.7265	35.7581	35.9349	36.5098	37.0937	36.9478	37.0487	36.977	36.9288	37.2515	37.2357	37.0802	36.3797	36.4385	36.6762	36.7511	37.1967
TAPP566	35.976	35.7123	36.1301	36.0244	35.7663	35.7757	35.7014	35.842	35.8285	35.7909	36.168	37.6746	37.8988	37.7047	37.2653	37.0526	37.3261	37.6517	37.6352	37.6087	37.1173	36.6925	36.3702	36.3564
WDT129	37.7043	36.22	36.1538	35.8653	35.6237	35.8185	35.659	35.6904	35.7246	35.6927	35.7864	35.7583	36.6309	37.4999	37.7979	37.814	37.6325	37.7785	38.0246	37.8921	37.7141	37.3702	37.5237	37.2858
WDT130	36.6265	36.1825	35.7531	35.7032	35.7812	35.6414	35.4802	35.563	35.6544	35.6311	35.5159	35.6511	36.4921	37.4866	37.6046	37.63	37.5003	37.5152	37.5635	37.7211	37.6919	37.6867	36.9918	36.6265
WDT131	37.3292	35.8038	35.3813	35.4048	35.4454	35.3922	35.3513	35.2858	35.3538	35.3289	35.2627	35.7346	37.0972	37.5254	37.2103	37.389	37.3998	37.4235	37.4982	37.2577	37.2672	37.2756	37.2363	37.3287
WDT137	37.9834	37.7587	36.7101	36.1522	36.1528	35.6051	35.9326	35.9769	35.7422	35.7813	35.9495	36.014	37.1194	37.7746	37.7156	37.5311	37.4155	37.6619	37.8387	37.8934	37.9558	37.3649	37.048	37.3128
WDT183	37.1431	36.1004	35.5293	35.8776	35.6905	35.1118	35.1236	34.9306	35.1417	34.9099	35.3769	35.5207	36.8796	37.7028	37.4313	37.4056	37.3342	37.265	37.3107	36.756	36.4677	36.7654	36.9299	37.2388
WDT184	37.0914	37.0358	36.1674	35.7646	35.7316	35.7491	35.7915	35.3791	35.648	36.518	35.6856	36.1103	36.9599	37.583	37.4	37.854	37.8773	37.9752	37.8294	36.9606	36.9504	37.1512	37.2109	37.0914
WDT197	37.2722	37.2586	35.6268	35.0423	35.0083	35.0898	34.8673	34.9252	35.2095	35.4279	35.4009	35.5365	37.0186	37.5716	37.4399	37.4736	37.4986	37.545	37.518	37.3128	37.1682	37.1611	37.1086	36.7512
WDT225	35.6954	36.1425	36.4142	35.4222	35.8455	35.7275	35.3289	35.5611	35.2456	35.2439	35.4232	35.5741	36.8005	38.007	37.7803	37.9508	37.8332	37.5021	37.4878	37.2939	37.536	37.4379	37.6124	37.402
WDT226	37.7449	36.0995	34.8181	35.8357	35.2621	34.8457	35.2998	35.39	35.2438	35.4054	35.8898	35.8463	37.1818	37.4241	37.5069	37.4505	37.5673	37.7239	37.7951	37.4778	37.1103	36.9262	37.1384	37.0402
WDT242	36.7664	37.6759	36.9896	35.4622	35.948	35.7335	35.4456	35.2786	35.4694	35.2343	36.2924	35.9049	37.225	37.8133	37.7408	37.7896	37.5837	37.7763	38.0179	37.1879	35.9311	35.7984	36.9323	37.1141
WDT243	36.5473	37.7233	36.4331	35.9762	35.5034	35.4397	35.1571	35.388	35.3798	35.9061	36.4867	36.4391	36.6487	36.863	37.2614	37.7784	37.5632	37.5487	37.4837	37.1972	36.7587	36.7181	36.6146	37.1358
WDT283	36.8879	36.3946	36.8566	36.4035	36.3797	36.7537	36.5342	36.6708	36.1649	36.3929	36.2466	36.6622	37.1246	37.6509	37.3888	37.5766	37.4573	37.8569	37.6883	37.5381	37.5881	37.7311	37.5733	37.6064
WDT284	36.5921	36.7212	36.3082	36.9146	36.9345	36.3918	36.2791	36.3069	36.4448	36.3336	36.7479	37.0371	37.328	37.438	37.5113	37.5795	37.57	37.5143	37.6822	37.5548	37.4424	37.7423	37.7169	37.2369
WDT285	36.9801	37.0011	36.7868	36.2385	36.5223	36.1024	36.3926	36.0442	36.1594	36.5463	36.3132	36.5971	36.774	37.2542	37.1238	37.3201	37.3109	37.2751	37.3281	37.2629	37.3772	37.1302	37.9121	37.277
WDT286	37.4898	36.8691	36.763	36.6273	36.6455	36.5945	36.5527	36.2551	36.3843	36.3429	36.4672	36.5818	37.39	37.7545	37.6684	37.7714	37.9441	37.8995	37.9262	38.0287	37.9532	38.0609	38.1627	38.0209
mean	36.8331	36.5151	36.0732	35.8959	35.8834	35.7081	35.6746	35.6761	35.7039	35.836	36.0428	36.346	37.0196	37.4484	37.3987	37.4807	37.4731	37.5019	37.5029	37.2977	37.1584	37.1132	37.1876	37.1104
sem	0.164018	0.155569	0.13347	0.0979474	0.104596	0.106518	0.105908	0.0994149	0.0861753	0.107523	0.104628	0.148074	0.07122	0.0769328	0.0603909	0.0678762	0.0534563	0.0706621	0.0958764	0.104535	0.123591	0.122401	0.101651	0.0888653
Figure 1c
LMA hr-by-hr: 3-5mo Male WT	ZT0	ZT1	ZT2	ZT3	ZT4	ZT5	ZT6	ZT7	ZT8	ZT9	ZT10	ZT11	ZT12	ZT13	ZT14	ZT15	ZT16	ZT17	ZT18	ZT19	ZT20	ZT21	ZT22	ZT23
TAPP428	2.74762	2.03095	3.49762	2.62143	3.47857	2.18333	1.74286	1.65952	1.87857	1.95714	3.84762	18.7738	20.1286	16.8381	13.0405	12.0286	15.531	14.519	5.62381	7.30476	5.35714	8.74524	10.3667	8.65
TAPP430	5.36667	8.20952	8.20714	3.79286	1.87619	1.39286	1.87619	1.86667	1.45476	2.77619	3.92857	12.131	8.91905	10.8571	9.99048	12.8976	6.92619	3.68333	8.09048	1.11905	4.50476	8.38571	15.1429	14.719
TAPP432	4.00952	3.62381	2.04762	1.72619	1.84762	1.89286	2.9119	1.92143	1.76429	2.02857	3.2881	11.4762	15.0048	11.9071	8.99286	8.71905	9.34524	8.81667	8.55238	3.96667	7.53333	6.40476	8.71905	14.3167
TAPP434	2.84048	3.33095	2.8	1.42857	0.914286	1.03571	1.77381	0.445238	2.92143	1.28095	1.92381	7.55952	11.8048	6.11667	5.96667	5.94762	6.79762	5.45476	1.48333	1.92381	3.75952	1.62857	2.85714	4.74762
TAPP447	2.08095	0.885714	4.09524	2.52619	0.311905	0.716667	1.79286	0.911905	1.1	0.945238	1.52857	4.06429	3.78095	2.34048	4.12381	3.77619	4.79762	4.91905	5.89048	3.25952	2.82619	2.76429	3.3	4.29762
TAPP449	3.5881	2.0381	2.09048	2.01905	1.78333	1.95714	1.10476	1.37857	2.05714	0.904762	1.56429	2.29524	5.23333	7.4119	6.67381	4.56429	4.27619	4.42143	4.42143	5.52619	3.14286	2.87381	2.3	2.31905
TAPP451	1.68571	3.39762	1.96667	0.438095	2.04524	1.10714	0.995238	1.39524	1.22857	1.48333	2.04286	4.33333	3.48095	3.45714	3.4381	4.4119	3.8	2.25714	2.10952	3.05476	1.65714	2.36905	4.58333	5.71905
TAPP453	0.55	2.08333	1.7	0.745238	1.09524	1.00476	1.70476	1.6881	3.12619	5.74524	10.1571	18.3762	21.2024	21.7119	11.6167	11.3048	7.80238	6.84286	4.14048	5.76905	6.54286	11.3071	5.85238	10.4214
TAPP555	3.42619	2.78571	3.17857	2.08571	2.84762	3.17381	1.10476	1.69762	1.53333	2.15714	2.39286	5.23571	5.82143	4.41429	6.09762	8.05476	6.14286	5.92381	5.1881	3.69762	3.15238	6.17143	6.91429	6.6
TAPP556	3.6881	5.03333	2.12857	2.22381	2.05476	2.54048	1.62619	1.96429	3.70714	3.29048	3.04524	8.7619	10.081	8.54048	7.00714	10.8167	9.94524	9.31667	4.87381	6.89048	5.45238	5.39286	6.00714	3.61667
TAPP559	2.73333	1.67857	2.62381	1.47143	1.59048	1.7619	1.73333	2.2119	2.07857	4.43095	5.78333	12.2929	9.85952	8.38571	8.28333	6.68333	7.49286	7.51429	7.72619	5.82619	6.29762	2.93571	5.13333	3.5881
TAPP562	6.78095	2.87381	9.74286	4.19286	1.58571	1.81429	1.6881	2.52619	2.53571	2.35714	2.6619	9.04286	10.1714	5.28333	7.84524	10.7214	13.4476	16.4905	5.93095	4.6881	2.88333	2.40952	5.76667	15.9857
TAPP563	1.37143	3.37857	2.15476	2.53333	0.87619	1.54048	1.37857	2.83571	1.79048	2.18571	2.43333	5.28333	4.00238	5.34048	3.49048	4.32381	4.45	5.2881	3.8881	4.29762	3.37857	4.36429	5.41905	4.68571
WDT94	0.14	1.29	2.21	1.64	0.07	1.43	0.43	2.5	0.36	0.36	1.21	1.71	3.79	2.57	2.71	4.21	2.64	3.79	3.57	2.43	4	1.36	2.71	2.36
WDT103	1.71389	1.14287	0.714297	0.214289	0.357148	0.571438	0.571438	0.571437	0.0714297	0.357148	1.78574	1.42859	2.07146	8.85728	6.42867	2.50004	2.50004	4.14292	3.57148	2.42861	1.50002	1.57145	0.357148	0.857156
WDT104	4.00006	1.35716	1.00002	1.14287	1.78574	1.00002	0.214289	0.428578	0	0.357148	1.07145	1.35716	1.57152	2.35718	1.2143	0.785727	2.21432	2.21432	4.21435	1.2143	1.50002	3.42862	2.50004	1.71431
WDT107	5.42866	1.14287	1.78574	1.14287	0.571438	0.714297	0.500008	0.142859	0.500008	1.07145	0.500008	1.42859	9.143	8.78585	2.50004	4.92865	2.71433	4.14292	9.00014	2.92862	4.35714	3.14269	2.71433	5.14294
WDT156	5.41472	1.31709	0.512203	1.09758	0.951234	1.09758	2.8537	0.731719	0.877845	0.804891	3.36591	1.46344	1.39027	4.39031	3.36591	3.9515	4.75595	1.68295	4.46298	3.51225	1.97564	1.75656	1.02441	0.439031
WDT157	2.00003	0.928586	0.142859	0.642867	0.214289	0.571437	0.357148	0.285719	1.78574	0.785726	0.714297	0.428578	2.42861	2.92862	2.00003	3.71434	1.42859	3.35719	2.78053	2.07153	2.71433	3.50005	2.6429	1.14287
WDT158	4.35721	0.642867	1.14287	1.57145	1.2143	0.642867	0.142859	0.999661	0.642867	0.500008	0.714297	0.643151	7.00011	7.85726	8.78599	11.3573	12.7145	7.28583	6.21939	6.5716	4.35721	2.92862	1.00002	1.35716
WDT159	2.92862	0.643009	0.0714297	0.357148	1.07145	1.71431	0.142859	0.928586	0.500008	0.571437	0.642867	0.642867	1.9286	1.64288	2.00024	1.78574	2.78576	1.64288	2.19516	2.07146	1.07145	2.57147	1.78574	1.64288
mean	3.18344	2.37212	2.56251	1.6959	1.35918	1.42207	1.26884	1.38528	1.51972	1.73098	2.6001	6.12993	7.56257	7.23782	5.97961	6.54682	6.30992	5.89079	4.94919	3.83582	3.71257	4.0958	4.62364	5.44395
sem	0.371635	0.388933	0.520733	0.229428	0.189608	0.150676	0.178916	0.173705	0.221329	0.309043	0.476021	1.24843	1.26206	1.09494	0.732453	0.809716	0.867705	0.8459	0.462788	0.409245	0.389731	0.586892	0.770952	1.03569
Figure 1c
LMA hr-by-hr: 3-5mo Male TAPP	ZT0	ZT1	ZT2	ZT3	ZT4	ZT5	ZT6	ZT7	ZT8	ZT9	ZT10	ZT11	ZT12	ZT13	ZT14	ZT15	ZT16	ZT17	ZT18	ZT19	ZT20	ZT21	ZT22	ZT23
TAPP427	1.73095	2.34048	1.03333	0.269048	0.361905	0.452381	0.464286	1.81905	0.954762	1.47381	1.42857	8.92143	11.4	8.13095	5.15714	7.84524	4.93333	3.85238	4.22619	3.79048	4.38333	4.59048	2.04524	2.31429
TAPP429	11.6405	3.45476	8.40714	3.88333	2.4119	2.81429	3.10476	1.74762	2.1119	1.47619	3.94286	11.7667	9.1619	6.32381	8.97857	7.80476	7.22381	10.5119	6.13571	3.51905	4.15714	5.72143	5.77143	7.05476
TAPP431	3.65238	1.50952	2.98333	1.5119	0.954762	1.62857	0.954762	1.64286	2.04762	1.84048	3.00238	7.30714	5.68333	4.79524	7.39048	7.4881	4.89762	2.9619	2.22857	7.93333	8.63095	6.37143	1.56667	4.23571
TAPP433	3.52381	1.89286	1.4881	2.51905	1.04286	2.2119	1.30238	1.58571	1.69524	1.89524	1.87619	6.89762	4.49048	4.3119	5.72857	7.69286	3.63095	2.62857	2.5	1.80714	6.03095	7.85476	4.72857	3.87619
TAPP446	2.42143	3	2.63333	1.60238	2.68333	1.14048	2.29048	1.81667	2.80476	2.29286	2.73571	7.76905	7.5	3.75238	5.3	6.35952	3.35238	4.06429	2.38095	2.18571	4.65476	3.45952	8.40952	4.03571
TAPP448	11.1548	2.21429	2.97143	5.03095	3.57381	2.00476	2.80238	4.32143	1.91905	1.90714	3.13571	5.63333	7.46667	10.0643	8.26905	8.03095	8.43333	10.8976	5.12857	5.74524	2.74762	3.15	6.44524	6.36429
TAPP450	6.49762	3.45952	7.43095	2.91905	3.54048	2.27619	2.20238	3.86667	2.15714	2.08333	2.39286	14.7976	5.66429	8.10238	9.54048	11.1048	12.3333	15.0429	6.34524	5.10476	4.02381	8.39762	12.8048	11.4476
TAPP452	6.10238	2.4	3.27619	1.87857	1.65238	1.97619	1.68095	2.52619	3.3619	4.21429	3.86429	7.95	6.01667	6.06429	5.55	6.07381	8.51905	6.28333	3.74524	2.67143	3.03571	4.97619	11.3976	6.15952
TAPP557	3.63333	5.96905	3.09286	2.68571	2.28333	3.07857	1.62381	1.89762	4.29048	1.96905	3.38095	11.1167	11.469	7.69286	8.45714	11.3738	11.2405	12.3595	6.39524	8.04286	7.31667	1.76905	8.69048	8.75952
TAPP558	4.35714	2.82857	4.74286	4.17381	2.43571	4.05952	2.05952	2.40476	2.51905	3.33571	4.39286	10.1643	12.9476	8.15714	5.92143	8.36667	8.49762	9.09048	9.24524	11.1571	14.031	12.2643	4.95238	6.92857
TAPP560	4.19524	1.90476	6.27857	2.63571	2.40238	3.62857	1.57619	1.9619	1.4	3.23333	2.72619	6.93095	6.36429	5.60714	5.23095	8.19762	7.68095	12.2667	3.54524	4.08571	7.17857	5.32619	8.67857	8.70952
TAPP561	6.00952	3.13333	1.77619	2.35714	1.82381	2.25476	1.59048	2.4119	2.98333	2.53333	4.97381	8.60714	9.70952	7.52381	6.39048	7.76905	7.83571	6.94286	6.39048	4.7119	5.28095	1.77143	5.95476	9.55476
TAPP564	1.47619	0.552381	0.940476	0.609524	0.714286	0.769048	0.890476	0.638095	1.16905	2.18333	1.82143	5.05952	4.65	3.57619	3.22381	3.28333	3.96429	2.53095	3.6619	2.8619	3.1	2.54762	2.73095	1.00952
WDT91	2.35718	1.00002	1.07145	2.14332	0.571438	0.357148	0.785727	0.357148	0.214289	0	0.285719	0.0714297	1.85717	2.64283	2.6429	3.28577	1.14287	2.35718	2.78576	0.642938	2.6429	1.71431	1.35716	3.28577
WDT92	1.42859	3.78577	3.71399	0.285719	0.642867	1.42859	0.428578	1.42859	1.00002	0.0714297	0.428578	0.285719	0.500008	4.85722	2.28575	3.8572	2.6429	1.42859	4.99901	3.00005	1.2143	3.00005	2.28575	1.64267
WDT105	6.71439	2.35718	3.14262	1.28573	1.85717	0.928586	2.50004	0.357148	0.64308	1.57145	0.357148	0.785726	3.71434	3.21434	7.50012	3.21434	6.21438	4.71443	2.92862	3.35769	5.64294	2.6429	6.07152	6.28624
WDT106	5.85603	6.85725	0.428578	0.785727	0.642867	1.57145	0.357148	0.357148	1.21395	1.78574	1.07145	0.714297	4.50007	17.8574	13.4288	10.786	14.2145	6.00002	11.5718	7.64298	9.35729	4.92865	4.00006	2.42861
WDT161	3.21434	2.28575	1.9286	1.28573	1.71431	0.642867	1.2143	0.428578	2.42861	0.500008	0.642867	0.214289	3.28584	2.6429	1.57145	3.07148	5.71437	2.85719	4.09762	4.85722	4.5715	3.28562	2.78576	3.07148
WDT162	5.00008	3.42862	0.642867	2.21432	1.00002	2.78576	1.14323	0.285719	0.214289	1.28573	0.142859	0.642867	2.07096	2.50032	3.64291	3.07148	3.14291	3.28577	1.68303	3.07148	1.9286	2.50004	2.1431	4.14306
WDT163	1.78574	0.500008	5.71437	0.928515	2.07146	0.928586	0.142859	0.857156	0.428578	0.0714297	0.142859	1.07145	4.21435	2.28582	3.35719	5.2858	2.07146	2.57147	4.24397	2.28575	3.35719	2.42861	1.78574	2.28575
mean	4.63758	2.74371	3.18486	2.05026	1.71905	1.84691	1.45574	1.6356	1.77785	1.78619	2.13726	5.83536	6.13333	6.00516	5.97836	6.69813	6.38431	6.1324	4.71192	4.42374	5.16431	4.43501	5.23026	5.17968
sem	0.643665	0.351199	0.510471	0.287975	0.215629	0.23614	0.188632	0.252678	0.244786	0.244576	0.343933	1.01267	0.761699	0.809579	0.647071	0.612197	0.788071	0.920257	0.550118	0.576183	0.672317	0.601719	0.752329	0.650759
Figure 1g
LMA hr-by-hr: 7-9mo Male WT	ZT0	ZT1	ZT2	ZT3	ZT4	ZT5	ZT6	ZT7	ZT8	ZT9	ZT10	ZT11	ZT12	ZT13	ZT14	ZT15	ZT16	ZT17	ZT18	ZT19	ZT20	ZT21	ZT22	ZT23
TAPP468	2.4	3.75	2.9381	5.11429	2.89286	2.15952	1.58571	2.23333	2.15714	3.40238	2.65476	2.9881	3.46905	4.3881	6.99286	4.53095	4.45714	6.39762	5.74048	3.40476	4.50476	4.9619	3.8881	5.12857
TAPP469	2.37381	1.6	1.53333	1.65714	1.32619	1.4381	0.961905	1.72619	0.87619	0.966667	1.20952	2.35476	4.56667	3.40238	3.16429	3.51905	3.24286	4.4619	4.41905	5.27857	6.24762	7.83095	1.74048	4.77619
TAPP473	1.67619	0.821429	2.12381	1.50476	0.907143	0.742857	1.15714	1.1119	1.11429	1.1119	1.19048	8.05	5.35714	5.31429	2.6381	4.84286	2.58333	2.67143	2.7119	1.17143	0.911905	1.83095	2.27619	3.77619
TAPP567	2.7881	3.04048	1.6381	1.65714	3.35952	0.559524	1.45238	1.27143	2.48571	1.6381	2.45952	4.29048	5.6881	4.65714	5.10476	4.62619	4.20952	5.34048	4.33095	1.95714	3.65476	2.34524	4.74286	4.9
WDT135	2.57143	2.92857	0.571429	1	0.714286	1.35714	0.785714	1.28571	1.78571	0.0714286	0.642857	0.571429	1.7856	1.78571	4	5	4.92857	4.71452	4.85714	6.64286	5	7.85714	6.35726	1.5
WDT134	2.85719	0.714297	1.28573	0.428578	1.14287	1.07145	0.714297	1.64288	1.00002	0.500008	0.642867	1.42859	2.92862	2.57147	1.64288	4.14292	1.42874	2.07146	1.50002	2.6429	2.6429	2.71433	4.78579	4.14292
WDT133	1.78574	1.2143	0.928586	0.714297	0.500008	0.500008	0	1.42859	0.214289	0.142859	1.35716	1.07145	7.6439	3.42862	2.57147	4.78579	4.99994	5.50009	4.35721	3.57148	2.78576	3.92863	1.85717	3.42862
WDT132	0.642867	1.07145	1.14287	1.85717	0.857156	1.14287	0	0.214289	1.00002	0.857156	0.857156	0.214289	9.92873	5.57151	2.64297	4.14292	4.14292	2.50004	3.99978	2.57147	2.92862	1.78574	0.785726	3.14291
WDT185	1.42859	1.71431	0.99959	1.64288	1.42859	1.2143	0.500008	1.00002	2.6429	3.21483	3.50005	1.64288	9.50043	6.78582	2.14289	4.5715	3.21434	1.28573	5.7858	4.35721	3.35719	1.71431	2.42861	1.64288
WDT186	2.07019	2.14289	0.500008	0.928586	1.00002	0.642867	1.2143	1.00002	1.28573	0.928586	2.6424	1.85717	3.00005	3.07148	2.71433	2.6429	0.928586	1.28573	4.21435	1.71417	2.92862	2.00003	2.21432	0.500008
WDT195	2.21432	0.642938	0.571437	0.642867	0.571437	1.71431	0.428578	0.214289	0.357148	1.64288	1.42859	1.78574	4.50007	2.07146	1.2143	1.35716	4.14292	3.92863	2.35718	2.85719	3.28577	4.42864	3.64291	4.92865
WDT196	2.42861	2.28582	1.57145	0.500008	1.57145	0.500008	0.857156	0.785726	2.6429	0.428578	1.50002	0.642867	1.71431	1.57145	1.50002	2.71433	1.35716	2.28575	1.42859	3.14291	2.71433	1.14287	1.07145	1.78574
WDT227	3.34	3.4	1.07145	0.642867	2.14289	1.28573	0.785726	0.500008	0.857156	0.714297	1.07145	2.00003	3.99985	1.42859	1.85717	0.428578	2.28575	2.57147	1.2143	2.21432	1.42859	1.85717	2.00003	2.78576
WDT228	0.142859	1.14287	0.714297	0	0.500008	0.714297	0.142859	0.500008	0.357148	1.28573	1.00002	0.785726	1.28573	1.07145	2.07146	2.07146	2.14289	2.21432	2.64269	6.5001	1.78574	2.00003	1.2143	2.50004
WDT229	0.285719	1.42859	2.21432	0.285719	1.2143	0.857156	0	0.500008	0.142859	1.85717	1.35716	1.2143	3.78577	3.92863	2.14289	2.07146	1.14287	1.85717	3.14291	4.5715	2.50018	0.214289	2.85719	0.857369
WDT249	0.928586	3.28577	0.142859	0.785726	0.571437	0.357148	1.42859	0.0714297	1.28573	2.35718	0.857156	0.857156	0.785726	3.07148	5.71437	1.57145	5.21437	6.5001	3.35719	2.92862	4.07149	2.28575	3.00005	2.42861
WDT288	1.42859	1.2143	0.500008	1.35716	0.428578	0.357148	0.357148	0.214289	1.28573	0.146344	1.14287	0.857156	3.8572	3.35712	3.78577	2.92855	3.14291	2.78576	3.50005	3.00005	0.642867	2.07146	1.78574	0.857156
mean	1.84487	1.90577	1.20279	1.21878	1.24287	0.97732	0.727737	0.923537	1.26416	1.25095	1.50083	1.91836	4.341	3.38098	3.05297	3.29106	3.15087	3.43366	3.50351	3.44275	3.02301	2.9982	2.74401	2.88715
sem	0.225118	0.248931	0.177904	0.277742	0.205093	0.123294	0.128075	0.15127	0.199705	0.243353	0.197806	0.453725	0.642523	0.386357	0.387199	0.347127	0.347711	0.420195	0.33999	0.37983	0.348122	0.523612	0.365073	0.376384
Figure 1g
LMA hr-by-hr: 7-9mo Male TAPP	ZT0	ZT1	ZT2	ZT3	ZT4	ZT5	ZT6	ZT7	ZT8	ZT9	ZT10	ZT11	ZT12	ZT13	ZT14	ZT15	ZT16	ZT17	ZT18	ZT19	ZT20	ZT21	ZT22	ZT23
TAPP467	3.95714	7.01905	1.37619	3.9619	3.80952	0.988095	2.23571	2.25	2.07143	4.09524	3.19762	10.1381	7.04762	6.16429	4.37857	5.35	6.44048	6.8381	8.33333	8.28571	9.17143	9.36667	13.7976	3
TAPP470	4.04048	2.67857	2.65952	4.64524	5.46905	1.55	1.97857	4.2881	1.42857	1.38571	2.47619	5.5381	5.73095	4.60238	3.57619	4.85952	5.47381	4.19048	4.94762	5.65714	4.57381	5.15476	9.09762	7.23333
TAPP471	3.08095	2.98333	1.95	2.49048	1.09048	1.12857	1	1.14048	2.44048	1.91429	2.81905	8.10476	4.29286	3.20476	3.72857	4.08333	5.9881	11.4238	3.83095	2.07381	2.34524	2.45	8.00952	16.3357
TAPP472	10.1048	1.35476	1.35714	0.9	1.42857	1.62857	2.00714	1.41667	1.42381	1.70238	2.1	3.84524	3.16667	2.73333	2.58333	2.40238	3.20714	6.44286	5.03571	1.87381	1.52857	1.6619	2.6	5.53095
TAPP566	3.3	2.98571	4.52143	2.6619	2.17857	1.72857	0.940476	3.26905	2.95	1.24524	1.91667	5.88095	7.13095	8.00952	7.11429	5.49524	6.36905	7.14286	7.08095	10.0976	8.34286	6.0119	6.29286	4.03333
WDT129	4.00006	0.571437	2.21432	0.500008	0.143214	0.785726	0.428578	0.714297	0.500008	0	0	0.357148	0.500008	1.78574	3.28577	2.71433	2.28575	3.07148	2.50004	1.9286	3.42862	3.21434	3.78577	0.857156
WDT130	4.00006	1.00002	1.85717	1.14287	1.07145	0.642655	0.285719	0.714297	0.714297	0.785726	0.714297	0.571437	2.42861	6.78582	4.35721	3.8572	2.78576	4.42864	4.14292	5.71437	5.21437	3.71434	7.28618	2.71433
WDT131	4.0717	0.642867	0.928586	0.214289	0.285719	0.142859	0.357148	0	0.357148	0	0.0714297	0.642867	3.00005	3.71434	2.35718	3.78549	3.50005	2.09642	4.28543	5.64294	2.14289	1.78574	0.928586	2.57104
WDT137	7.49997	5.00008	1.9286	2.50004	0.928586	0.928728	2.35718	2.42861	1.28573	1.71431	1.2143	1.14287	4.71436	8.00012	6.85725	3.8572	3.14291	5.64294	7.50012	10.2144	5.50001	2.64325	2.85719	2.42861
WDT183	3.0004	0.785726	0.642867	0.714297	0.571437	0.571437	0.285719	0.642867	0	0	0.571437	0.642867	3.14291	3.28577	2.42861	2.85719	5.21437	2.6429	4.71436	1.14316	1.28573	0.642867	0.785726	3.35719
WDT184	3.50005	4.50007	4.71436	0.857723	2.35718	0.500008	1.78574	0.501283	0.928586	2.71433	1.42859	1.64288	1.64288	4.92865	4.00006	3.92941	6.21438	10.3584	5.2858	0.285719	0.928586	2.28575	0.214289	3.50005
WDT197	2.6429	1.42859	0.285719	0.285719	0.428578	1.07145	0.0714297	0.357148	0.714297	0.285719	0.285719	0.285719	8.00012	8.21441	7.85727	2.6429	3.50005	2.35718	5.42866	5.00008	2.00003	0.857156	1.85717	1.57145
WDT225	0.428578	3.57148	0.857156	0.500008	1.00002	0.785726	0.214289	0.0714297	0	0.142859	0.500008	0.500008	2.85719	7.85726	5.21437	6.07138	3.07148	2.71433	4.21336	2.28575	7.85698	6.07152	4.07149	7.28583
WDT226	7.92869	1.28609	0.214289	2.42861	1.00002	0.428578	1.42895	0.0714297	1.64288	0.142859	1.35716	1.07145	5.57151	3.35719	4.71429	3.35719	4.71436	3.78577	4.35721	3.50005	2.92862	1.50002	5.07151	5.00001
WDT242	4.0002	8.00097	3.64313	1.28573	1.35716	1.57145	0.785726	0.285719	0.714297	0.21436	0.785726	1.2143	6.07152	5.42866	3.14291	4.85722	3.78577	7.42862	7.50012	2.71433	0.357148	0.142859	5.07151	4.07149
WDT243	1.00002	4.14292	1.64239	0.500008	1.00002	0.714297	0.0714297	0.214289	0.928586	0.714297	0.785726	1.35716	2.78576	5.57151	4.07149	10.3573	4.00006	4.92865	3.57148	3.28577	1.57145	1.14287	0.928586	4.0002
WDT283	2.42861	0.285719	2.00003	0.642867	0.142859	0.928586	1.14287	0.571437	0.214289	0.146344	0.428578	1.2143	1.00002	1.57145	1.50002	2.21432	1.85717	4.71493	2.21432	0.928586	1.50002	3.00005	2.07139	3.21434
WDT284	1.71431	1.71431	0.500008	1.00002	1.50002	0.500008	0.785726	1.07145	0.0714297	0.219516	1.00002	0.571437	2.14289	1.50002	1.9286	1.00002	1.57145	1.07145	1.71431	1.85717	1.57145	2.14289	2.35718	3.07148
WDT285	1.57145	1.14287	0.928586	0.857156	1.2143	1.2148	0.428578	0.928586	0.357148	1.09758	0.785726	0.714297	1.35716	1.28573	1.14287	1.50002	0.857156	1.14287	0.642867	1.64288	1.50002	0.857156	2.00003	1.78574
WDT286	3.85713	1.85717	1.64288	1.35716	1.14287	1.57145	1.00002	0.428578	0.785726	0.878062	0.785726	0.642867	3.28577	2.57147	3.14291	2.92897	3.50005	2.21432	4.50007	3.71434	1.85717	4.78579	8.85728	6.78582
mean	3.80637	2.64759	1.79322	1.4723	1.40598	0.969078	0.97955	1.06829	0.976436	0.969941	1.1612	2.30394	3.79349	4.52862	3.86909	3.90603	3.87397	4.73185	4.58998	3.89231	3.28025	2.97159	4.39708	4.4174
sem	0.523158	0.483713	0.285427	0.277397	0.285323	0.102425	0.167632	0.256437	0.183027	0.238617	0.202636	0.638984	0.486719	0.530664	0.406431	0.451639	0.370153	0.639554	0.443242	0.654567	0.586922	0.515429	0.792572	0.745217	#DIV/0!	#DIV/0!	#DIV/0!	#DIV/0!	#DIV/0!	#DIV/0!	#DIV/0!	#DIV/0!	#DIV/0!	#DIV/0!	#DIV/0!	#DIV/0!	#DIV/0!	#DIV/0!	#DIV/0!	#DIV/0!	#DIV/0!	#DIV/0!	#DIV/0!	#DIV/0!	#DIV/0!	#DIV/0!	#DIV/0!	#DIV/0!	#DIV/0!
Figure 1i
Tb hr-by-hr: 3-5mo Female WT	ZT0	ZT1	ZT2	ZT3	ZT4	ZT5	ZT6	ZT7	ZT8	ZT9	ZT10	ZT11	ZT12	ZT13	ZT14	ZT15	ZT16	ZT17	ZT18	ZT19	ZT20	ZT21	ZT22	ZT23
WDT96	36.3438	36.2469	36.0968	36.11	36.1802	36.46	36.1285	36.0319	36.0768	36.1995	36.0075	36.7036	37.6669	38.0845	37.4725	37.215	36.8869	37.2983	37.2402	37.7123	37.9442	37.8817	37.7881	37.2818
WDT98	36.8295	36.1667	36.4793	36.0244	36.2307	36.3541	36.2935	36.3975	36.4525	36.2266	36.52	36.5001	37.8939	38.4794	37.6176	38.1697	37.4406	38.1379	37.9224	37.9725	37.9423	38.0919	37.4115	36.6657
WDT101	36.9185	37.0457	36.4934	37.1554	36.5934	36.3425	36.5008	36.6447	36.806	37.1778	37.0128	37.6458	37.9104	38.4367	38.4082	38.1849	37.9782	38.0636	37.8235	38.0844	37.94	37.7109	37.6105	37.1868
WDT102	36.853	36.1381	37.0733	36.6704	36.3668	36.6818	36.7333	36.4235	36.5935	36.973	37.4677	37.4076	37.9137	38.1737	37.673	37.7823	37.9341	37.6365	38.0898	37.0889	37.4401	38.0416	36.8912	37.2722
WDT167	36.8765	36.7058	36.2215	36.202	36.1319	36.2525	36.4181	36.4556	36.4934	36.5604	37.1352	37.2708	37.4433	37.7613	37.8464	37.7293	38.0406	38.1392	37.6235	37.2227	36.8073	37.1132	36.6298	36.5262
WDT168	37.2676	36.6009	36.5427	36.4347	36.4186	36.2638	36.5065	36.5854	36.7748	36.939	37.5175	37.8257	38.3531	38.3152	38.327	38.3322	38.3893	37.8128	36.887	37.4074	36.9679	37.3209	37.3745	37.1281
WDT392	37.8487	37.2327	36.9276	37.0365	36.4237	36.7854	36.8272	36.6255	36.7701	36.9247	37.4804	37.5516	38.1013	38.321	38.199	37.9583	38.2475	38.122	38.2052	37.9621	37.5218	37.4157	37.1023	37.0191
WDT393	37.8395	37.9023	37.1016	36.8701	36.6496	36.7719	36.5327	36.5875	36.5186	36.7141	36.9252	37.3657	38.1677	38.3787	38.0608	38.4132	38.5264	38.5342	38.473	38.2629	37.5852	36.9215	36.8168	36.9439
WDT394	37.5055	37.0992	36.7598	37.1378	36.9317	36.6867	37.0839	36.6938	36.8467	37.035	37.4355	37.1174	38.1014	38.4619	38.1822	38.2013	37.8168	38.1327	38.028	37.6994	37.5038	36.8613	37.2398	37.5504
WDT396	37.1387	37.0995	36.8654	36.8187	36.6399	36.6077	36.7504	36.2624	36.6058	36.5343	37.1061	37.2577	38.2426	38.5764	38.0324	37.7052	38.1765	37.9489	38.0978	37.808	38.1566	38.3376	38.175	37.4146
WDT397	36.8759	36.7651	36.9121	36.5527	36.6498	36.6104	36.2804	36.5738	36.4592	36.5176	36.4674	37.081	38.4467	38.7119	38.519	38.2985	38.1578	38.1784	38.3926	37.9655	37.6872	37.5269	37.6027	37.4931
WDT398	37.8879	38.0337	37.5908	36.8625	36.8769	36.8092	36.6479	36.7291	36.7297	37.0639	36.7896	37.1556	38.1718	38.2932	38.2073	37.9986	37.9879	38.3925	38.4025	38.2811	37.8049	37.3098	37.5225	37.4059
WDT399	37.187	36.5658	36.6574	36.9185	36.6709	36.4303	36.6521	36.509	36.7945	36.7561	37.3769	37.7522	38.5606	38.2957	38.1674	38.3308	38.0582	37.5931	38.2751	38.0451	37.5881	37.6331	37.9759	37.3493
mean	37.1825	36.8925	36.7478	36.6764	36.5203	36.5428	36.5658	36.5015	36.6094	36.7402	37.0186	37.2796	38.0749	38.33	38.0548	38.0246	37.9724	37.9992	37.9585	37.8086	37.6069	37.5512	37.3954	37.1721
sem	0.131081	0.166073	0.110444	0.106451	0.0700672	0.0559592	0.0711903	0.053176	0.0593619	0.0874239	0.129675	0.10666	0.0858704	0.0655841	0.0879739	0.0947601	0.116891	0.0938478	0.130301	0.103775	0.106796	0.126268	0.126352	0.0863924
Figure 1i
Tb hr-by-hr: 3-5mo Female TAPP	ZT0	ZT1	ZT2	ZT3	ZT4	ZT5	ZT6	ZT7	ZT8	ZT9	ZT10	ZT11	ZT12	ZT13	ZT14	ZT15	ZT16	ZT17	ZT18	ZT19	ZT20	ZT21	ZT22	ZT23
WDT95	38.0703	37.6106	36.9548	37.024	36.9491	36.8278	36.7839	36.8803	36.8665	36.8084	36.9156	37.2686	37.7998	38.064	37.9802	37.9332	37.954	38.033	37.9404	37.8576	37.9825	37.9958	37.8952	37.9848
WDT97	37.27	35.6994	35.7296	35.4333	35.7567	35.6434	35.6672	35.4906	35.8737	35.9073	35.8304	35.7262	36.5877	37.6442	37.9969	37.7959	37.8413	37.7593	37.6042	37.9229	38.0537	38.278	38.1749	37.8281
WDT99	37.5824	37.8355	37.1328	36.14	36.2184	36.359	36.1176	36.0938	36.145	36.0295	36.2954	36.6906	37.6428	37.905	37.4911	37.633	37.6854	37.6749	37.938	37.7711	37.3801	37.21	37.1775	37.2974
WDT164	37.819	37.6475	37.346	36.809	37.0575	36.704	36.4417	36.3139	36.315	36.2169	36.2827	36.3195	37.3909	38.0997	38.2016	38.1082	37.5976	37.6885	38.0652	37.944	37.7983	37.5384	37.8042	37.8111
WDT165	37.1442	37.5089	37.2779	36.7648	36.3031	36.3819	36.4625	36.5087	36.2709	36.2859	36.8943	37.1838	38.0654	38.2635	38.2264	37.8998	37.6079	38.0835	38.1266	38.0645	38.1396	37.8379	37.431	37.3251
WDT166	37.2032	36.4165	36.096	36.1446	36.0034	35.8738	36.0079	35.8656	35.6635	35.9698	35.8304	36.2622	37.6312	37.858	37.4255	37.6305	37.6191	37.5072	37.8746	37.7546	37.9649	38.0034	37.9413	37.7762
WDT387	37.4269	37.3823	37.352	36.7698	36.6641	36.4747	36.4706	36.5406	36.4762	36.5796	36.6999	37.0668	38.0071	38.4001	38.2015	37.9735	38.0743	38.0557	38.131	38.2215	38.1082	37.9331	37.4813	37.4975
WDT388	37.227	36.9054	36.6338	36.5384	36.7108	36.5723	36.8491	37.0861	36.6653	36.4372	36.7928	37.1407	37.9452	38.1377	38.2145	37.9273	38.1627	37.9342	38.0755	38.076	37.8663	38.089	37.9131	37.5524
WDT389	37.3527	36.8054	36.8085	36.7283	37.3591	36.9718	36.4669	36.4595	36.5933	36.4714	36.555	36.8434	38.1853	38.5339	38.3885	38.381	38.2892	38.1154	37.8848	37.7643	37.8792	38.4286	37.9066	37.5977
WDT390	37.4484	36.8772	36.5988	36.8586	36.6056	36.5395	36.4815	36.3215	36.3652	36.5189	36.6567	36.6564	38.148	38.4034	38.4909	38.4844	38.4044	38.1959	38.4466	38.3466	38.2754	38.1337	38.2392	37.95
WDT391	37.9391	37.4891	36.7458	36.5023	36.7391	36.4376	36.4749	36.5034	36.9027	36.6608	36.7003	37.2534	38.2967	38.1894	37.8125	38.0693	38.0432	38.0941	38.0539	37.4395	37.7215	37.533	37.568	37.6568
mean	37.4985	37.1071	36.7887	36.5194	36.5788	36.4351	36.384	36.3694	36.3761	36.3532	36.4958	36.7647	37.7909	38.1363	38.039	37.9851	37.9345	37.922	38.0128	37.9239	37.9245	37.9073	37.7757	37.6615
sem	0.0952747	0.193115	0.156002	0.137668	0.142674	0.116635	0.101983	0.13338	0.116272	0.0892049	0.117059	0.149352	0.145856	0.0796374	0.103496	0.0813066	0.0863863	0.0682601	0.0630088	0.0755038	0.0728448	0.107804	0.098128	0.0700444
Figure 1m
Tb hr-by-hr: 7-9mo Female WT	ZT0	ZT1	ZT2	ZT3	ZT4	ZT5	ZT6	ZT7	ZT8	ZT9	ZT10	ZT11	ZT12	ZT13	ZT14	ZT15	ZT16	ZT17	ZT18	ZT19	ZT20	ZT21	ZT22	ZT23
WDT136	36.6231	35.2783	35.535	35.6575	35.9558	35.6215	35.4189	35.5902	35.484	36.5388	36.527	36.5016	37.7665	37.9606	37.4916	37.2332	37.3744	37.5366	37.8221	37.9309	37.9823	37.6943	36.8852	36.3412
WDT138	36.5159	36.2297	36.2107	36.1158	36.1685	36.1218	36.3285	36.0241	36.2284	36.4515	36.4559	36.8634	38.1033	38.7394	38.2463	37.8822	37.7442	37.8481	37.8478	37.6995	37.5586	37.5589	37.1488	36.7501
WDT139	36.2893	36.3493	36.159	36.4413	36.0543	36.2836	36.2851	36.2769	36.1289	36.51	36.2045	36.5717	37.581	38.2147	37.7886	37.7019	37.7341	37.5095	37.6222	37.4658	37.689	37.4524	36.8407	37.1707
WDT140	36.7898	36.2146	36.4255	36.4092	36.0938	36.0652	35.8653	35.9784	35.9507	36.3011	36.9431	37.0124	38.089	38.4641	38.0788	37.6957	38.0605	38.0419	37.9912	38.0654	37.6849	37.615	37.6187	37.1749
WDT199	36.9987	36.5256	36.498	36.5759	36.5877	36.5864	36.6379	36.7012	36.6891	36.8725	36.9994	37.058	37.6607	37.8291	37.6355	37.6534	37.8168	37.9448	37.9798	37.9158	37.7306	37.5882	37.3225	37.2403
WDT200	35.7633	36.033	35.7387	36.1204	36.2464	35.8621	35.9137	36.5014	36.2469	36.1618	36.2849	36.4746	37.478	37.2286	37.2082	37.1189	37.4821	37.3561	37.3488	37.2207	37.0936	36.5417	36.5321	36.1317
WDT201	35.3944	35.3579	35.0513	35.376	35.4488	35.6657	35.477	35.2081	35.696	35.7345	35.9122	36.4502	37.5149	36.5634	36.6609	36.9522	36.9564	37.0841	37.0329	36.8913	36.3534	36.8153	36.4204	36.4195
WDT202	36.0086	36.1694	35.815	35.9658	36.0234	35.8779	36.0013	35.9658	35.7793	35.9437	35.9979	36.3473	37.6689	38.359	38.2027	37.4417	36.3629	36.8811	36.8459	36.8229	36.9941	36.0286	36.1952	35.6044
WDT247	36.9758	38.5637	36.8802	36.7695	37.2635	37.3882	36.7511	37.0499	37.0009	37.189	37.5595	37.5188	37.6377	38.1227	37.7372	37.7065	38.1488	38.1775	38.0441	37.8336	37.4956	37.4742	37.3877	37.2686
WDT248	37.179	37.0858	37.1591	38.0332	37.0071	37.0634	36.5111	36.4202	36.7422	37.3981	37.4817	37.9154	38.1987	38.5664	38.3006	38.0703	38.2363	37.9963	37.3654	37.78	37.1059	37.0295	37.1824	36.8408
WDT256	37.1826	37.1269	36.5237	36.5278	36.4734	36.6066	37.0889	36.3888	36.3711	36.5175	36.7531	36.8683	37.4943	37.8883	37.689	37.5424	37.6817	37.8978	37.9285	37.8146	37.4069	37.1332	37.1066	36.9162
WDT257	36.923	36.6798	36.4492	36.3946	36.2138	36.6818	36.2629	37.0338	36.288	36.1763	36.2671	36.6704	37.3955	37.7844	37.2734	37.3508	37.8257	37.9446	37.83	38.0161	37.7585	37.4197	37.5248	37.5951
WDT277	36.8234	36.6297	36.224	36.2449	36.2478	36.1659	36.3341	36.4878	36.4148	36.5413	36.8455	36.8167	37.5853	38.1499	37.8739	37.5959	37.4213	37.553	37.8671	38.01	38.0705	37.9692	37.8394	36.8933
WDT278	36.4704	36.17	36.1826	36.6827	36.1037	36.4668	36.2239	36.0108	36.2397	36.3002	36.5134	36.559	37.4288	37.5609	37.4529	37.0963	37.3788	37.4383	37.2257	37.4903	37.1172	36.6126	37.118	36.6316
WDT279	37.2295	35.9166	35.835	36.3998	36.2082	36.5979	35.8933	36.0813	36.2265	36.2749	36.3011	36.6031	37.6494	38.0484	37.5866	37.5048	37.6092	37.6092	37.6974	37.4025	37.5012	37.0104	36.9465	37.0945
WDT280	36.3596	36.2465	36.7783	36.426	36.6337	36.1184	36.3135	37.369	36.4803	36.3006	36.7693	36.5069	37.5008	37.7815	37.8146	37.6281	37.7503	37.7265	37.5603	37.4822	37.1771	37.1754	36.8645	36.3266
WDT281	37.5812	37.5625	36.3814	35.8805	36.1265	36.3395	35.839	36.129	36.1975	36.1321	37.3198	36.6447	37.6693	37.9256	37.6705	37.5751	37.5738	37.7467	38.0367	37.5695	37.3405	37.002	37.3721	36.9736
WDT282	36.9748	36.7471	36.92	36.7433	36.7404	36.8194	36.8058	36.757	36.8075	37.2051	37.1748	37.2796	37.8503	38.0685	37.7778	37.8005	37.3898	37.9414	38.0508	38.088	38.0368	37.4537	37.1516	37.0059
mean	36.6712	36.4937	36.2648	36.3758	36.3109	36.3518	36.2195	36.3319	36.2762	36.4749	36.6839	36.8146	37.6818	37.9586	37.6938	37.5306	37.586	37.6796	37.672	37.6388	37.4498	37.1986	37.081	36.7988
sem	0.131048	0.181221	0.124698	0.131385	0.0985876	0.111425	0.105292	0.125791	0.0924787	0.104348	0.11624	0.0974436	0.055801	0.11808	0.094617	0.0683184	0.102515	0.0807804	0.0866563	0.0895655	0.101785	0.113575	0.0990758	0.114236
Figure 1m
Tb hr-by-hr: 7-9mo Female TAPP	ZT0	ZT1	ZT2	ZT3	ZT4	ZT5	ZT6	ZT7	ZT8	ZT9	ZT10	ZT11	ZT12	ZT13	ZT14	ZT15	ZT16	ZT17	ZT18	ZT19	ZT20	ZT21	ZT22	ZT23
WDT141	37.5018	37.6787	37.1205	36.2495	36.0066	36.0401	36.2791	36.2506	36.5828	37.1644	36.3004	36.4868	37.358	37.8684	37.7322	37.5882	37.7259	37.6032	37.556	37.4359	37.1839	37.3381	37.6552	37.6696
WDT142	37.5727	37.0343	36.3429	36.0113	36.3558	36.0769	36.0155	36.2866	36.1747	36.0874	35.9937	36.5703	38.1716	38.3477	38.1405	37.6571	37.9835	37.9221	37.8607	38.0769	37.8357	37.7001	37.505	37.8541
WDT143	38.0682	37.2797	36.7105	36.5272	36.493	36.6405	36.4429	36.0887	36.2553	36.2363	36.3003	36.6297	37.6103	37.8752	37.7399	37.6897	37.8614	37.8349	37.9868	37.9844	37.7551	37.8707	37.9001	37.7066
WDT244	38.4424	37.7238	36.9798	37.125	37.0351	36.9221	37.1255	37.0775	37.1815	37.1453	37.198	37.4156	37.7744	38.2265	37.9627	38.0544	37.9021	37.8823	38.0886	37.6856	37.8548	37.6799	37.9207	38.2603
WDT245	38.0095	38.4928	37.0788	37.1349	37.0148	36.6542	36.6023	36.614	36.6352	36.6081	36.7546	37.0613	38.0482	38.4696	38.4452	38.3411	38.4016	38.2993	38.0255	37.8269	37.5601	37.6776	38.1208	37.9084
WDT246	37.6221	37.1134	36.4371	37.8343	37.099	36.5837	37.2238	36.5474	36.2791	37.264	36.6886	36.1347	36.8339	38.2581	38.3143	38.2593	38.1559	38.1521	38.058	37.7141	37.9403	38.1973	38.1708	38.2302
WDT274	37.3968	36.1101	36.0316	36.0926	36.0974	35.9592	36.0549	36.234	36.2834	36.2294	36.3597	36.7911	37.7228	37.9504	37.7377	37.6811	37.7775	37.837	37.8593	37.6674	37.5619	37.7537	37.8575	37.7831
WDT276	38.4237	38.0524	37.75	37.8356	37.7421	37.6805	37.7778	37.687	37.5144	37.389	37.3824	37.67	38.2413	38.6788	38.6033	38.4867	38.3061	38.4769	38.3074	38.5755	38.2256	38.1606	38.5765	38.3565
mean	37.8796	37.4356	36.8064	36.8513	36.7305	36.5696	36.6902	36.5982	36.6133	36.7655	36.6222	36.8449	37.72	38.2093	38.0845	37.9697	38.0143	38.001	37.9678	37.8708	37.7397	37.7972	37.9633	37.9711
sem	0.146475	0.256569	0.191521	0.261827	0.209347	0.20118	0.221753	0.190307	0.173065	0.188648	0.169167	0.179809	0.164458	0.103927	0.121977	0.126857	0.0877692	0.101005	0.0772929	0.122717	0.109525	0.098896	0.116945	0.0957239
Figure 1k
LMA hr-by-hr: 3-5mo Female WT	ZT0	ZT1	ZT2	ZT3	ZT4	ZT5	ZT6	ZT7	ZT8	ZT9	ZT10	ZT11	ZT12	ZT13	ZT14	ZT15	ZT16	ZT17	ZT18	ZT19	ZT20	ZT21	ZT22	ZT23
WDT96	1.14288	1.71431	0.857156	0.928586	1.28573	1.64288	0.785726	1.00002	1.35716	0.785726	0.214289	5.14294	13.5002	13.2145	5.7858	5.9293	4.92865	5.2858	6.71439	8.21441	8.9285	8.35727	6.78582	4.71436
WDT98	1.50002	0.214289	0.785727	0.357148	1.9286	0.285719	0.428578	0.357148	1.07145	1.42859	0.214289	2.71419	17.5003	27.2147	8.57156	11.0005	1.9286	6.71446	3.50005	5.64294	9.00014	5.64295	4.42864	1.07145
WDT101	2.42861	3.57148	1.50002	6.5001	1.07145	1.07145	1.71431	1.71431	5.42866	7.2144	4.50007	13.8574	15.2145	26.429	19.7864	12.4288	10.7859	10.643	10.7145	12.5002	8.57156	6.07152	8.00012	3.71434
WDT102	1.64288	0.214289	3.8572	1.00002	0.85666	1.9286	0.714297	1.50002	2.50004	2.50004	6.71439	2.92862	18.7146	15.2145	3.21476	4.50007	6.28581	3.50005	9.143	3.3572	5.92838	5.64295	2.42861	4.28578
WDT167	1.78574	2.07146	0.142859	0.785726	0.357148	0.642938	0.285719	0.285719	0.357148	1.50002	1.46344	1.92803	1.00002	3.21434	2.6429	3.71434	6.28581	6.28581	2.78512	2.92862	0.357148	0.642867	1.07123	0.928586
WDT168	4.64293	0.500008	0.500008	0.64308	1.07137	0	1.64288	2.07026	1.2143	1.78574	6.07327	6.28581	15.5002	7.85726	8.71442	7.35648	7.64319	3.35719	1.71431	2.85719	1.71431	3.00005	2.57147	1.49995
WDT392	4.78579	2.07146	2.78618	2.07146	0.714297	2.6429	1.07145	2.28575	1.07145	0.714297	2.21432	3.78577	8.92871	12.7859	7.92869	9.35729	8.07155	7.28583	6.21438	4.50007	2.78576	4.00006	1.50002	2.00003
WDT393	3.28577	1.64288	0.714297	1.57145	0.285719	0.285719	0.642867	0.928586	0.428578	1.00002	0.857156	0.428578	3.21434	3.00005	3.71434	3.14291	4.07149	6.21438	3.8572	2.14289	1.00002	0.571437	0.642867	1.50002
WDT394	2.21432	1.2143	1.00002	2.92862	0.500008	0.642867	0.785726	0.357148	0.285719	1.07145	1.50002	1.14287	2.78576	3.07148	2.50004	2.42861	1.14287	3.07034	1.92853	2.6429	0.642867	1.64288	1.85717	1.2143
WDT396	1.71431	1.85717	1.28573	0.428578	0.142859	0.928586	0.857156	0.571437	0.928586	0.0715714	1.50002	1.14287	15.6431	24.358	10.9287	8.35727	13.3573	8.57156	7.57155	5.7858	14.2145	8.4287	6.85725	1.9286
WDT397	0.857156	0.642867	0.500008	0.714297	0.785726	0.785726	0.142859	1.50002	0.357148	0.142859	0.285719	0.857156	17.0003	21.2135	12.7145	9.28586	9.28586	10.143	11.4287	8.50013	4.00006	7.35726	4.92865	2.71433
WDT398	6.64296	7.64298	3.71434	1.35716	2.57147	1.35716	1.07145	0.500008	0.500008	1.35716	1.2143	1.57145	16.4288	14.0716	14.8574	9.78587	15.8582	28.6433	14.2859	13.1431	6.78582	3.71434	7.35726	5.00001
WDT399	0.714297	0.285719	0.357148	1.28573	0.357148	0.142859	0.357148	0.0714297	0.714297	0.0714297	1.64288	2.14289	19.0717	15.1431	12.9288	14.9288	10.5002	6.92868	12.5002	6.71439	3.07148	7.64298	3.28577	1.28573
mean	2.56597	1.81871	1.38467	1.58246	0.917553	0.95057	0.807705	1.01091	1.24727	1.51102	2.18417	3.37912	12.654	14.3683	8.79141	7.86278	7.7035	8.20334	7.10445	6.07152	5.15389	4.82425	3.97807	2.45058
sem	0.494976	0.55557	0.348308	0.454634	0.192899	0.213889	0.132991	0.20326	0.386071	0.514185	0.603555	0.993998	1.78137	2.38322	1.47382	1.05351	1.18682	1.82649	1.17608	1.01192	1.15968	0.774854	0.715875	0.408604
Figure 1k
LMA hr-by-hr: 3-5mo Female TAPP	ZT0	ZT1	ZT2	ZT3	ZT4	ZT5	ZT6	ZT7	ZT8	ZT9	ZT10	ZT11	ZT12	ZT13	ZT14	ZT15	ZT16	ZT17	ZT18	ZT19	ZT20	ZT21	ZT22	ZT23
WDT95	6.92868	7.42876	0.928586	1.35716	2.21432	1.78574	0.642867	1.07145	1.14287	0.357148	0.928586	1.85717	6.92896	14.7145	13.3574	11.5002	8.57007	8.00012	9.07157	3.78577	7.2144	7.64298	5.21437	8.4287
WDT97	7.25011	0.0833346	1.66669	1.66669	1.75003	2.33337	0.0833346	0.0833346	0.416673	0.583342	0.500008	0.166669	4.0834	3.83339	4.25007	1.75003	6.41677	4.00006	6.2501	6.2501	6.5001	16.0002	8.83388	5.50009
WDT99	4.92865	5.2858	4.35721	0.357148	2.42854	0.428578	1.00002	0.500008	0.642867	1.07145	0.785727	0.571437	4.78579	8.57156	1.71431	3.8572	6.35724	5.07151	9.28586	5.7858	4.50007	3.00076	4.28578	4.42864
WDT164	9.21351	5.57151	6.00009	3.21434	5.64294	1.28573	0.714297	1.07145	0.428578	0.285719	2.12198	1.28573	6.99997	22.2861	13.7145	8.35727	5.21437	6.71439	10.2135	8.35727	7.2144	5.07151	6.07152	8.64299
WDT165	2.00003	3.28619	4.92865	2.14289	0.285719	0.285719	1.14287	0.714297	0.785726	0.285719	0.512203	1.42859	5.42866	5.71437	6.92868	3.57148	5.2858	5.71437	4.35721	6.14338	4.78579	3.35755	3.21434	4.21435
WDT166	3.8572	1.99996	0.642867	0.428578	0.500008	0.500008	0.857156	0.428578	0.714297	0.857156	0.731719	0.928586	7.50012	5.00008	3.71434	7.57155	2.21432	3.14291	3.50005	2.50004	2.71433	2.6429	4.49964	5.85723
WDT387	2.21389	1.35716	4.35721	0.571437	0.571437	0	0.714297	0	0.428578	0.928586	0.357148	0.428578	5.7858	7.35726	6.00009	7.50012	8.07155	8.50013	6.14295	8.00012	8.1427	4.64293	2.71433	3.64291
WDT388	3.50005	1.42859	1.50002	0.500008	1.42859	0.714297	2.35718	2.14289	1.00002	0.142859	1.78574	1.35716	7.07154	5.21444	6.78582	3.35719	8.64299	3.92863	7.42854	5.28622	6.07152	4.92865	5.07214	7.71441
WDT389	0.214289	0.357148	0.571437	1.28573	0.0714297	1.14287	0.214289	0	0.785726	0	0.285719	0.142718	8.50013	8.71442	10.1427	9.00106	3.78577	5.14294	3.14291	1.85717	3.8572	3.57148	3.35719	3.42862
WDT390	3.78535	2.78576	1.64288	2.9284	1.42859	0.928586	1.42859	1.57145	1.35716	3.71434	0.0714297	0	13.2145	13.8585	14.4288	16.2145	12.6431	10.5716	16.8574	14.5002	13.4284	9.21443	6.21495	9.71444
WDT391	2.07146	2.57232	1.9286	0.642867	1.2143	0.571437	0.357148	0.142859	0.571437	0.785726	0.0714297	1.28573	4.28578	6.00009	2.00024	3.92863	5.14294	4.78551	2.42861	1.85717	3.00005	3.00005	4.50007	2.00003
mean	4.17848	2.92332	2.59311	1.3723	1.59417	0.90694	0.864732	0.702392	0.752176	0.819277	0.741063	0.859308	6.78042	9.20588	7.54881	6.96448	6.57681	5.96111	7.15261	5.84757	6.12991	5.73395	4.90711	5.77931
sem	0.81123	0.696468	0.582668	0.306865	0.466814	0.208003	0.191331	0.211097	0.0929504	0.307879	0.199945	0.189166	0.770595	1.68441	1.41291	1.29146	0.851468	0.682581	1.25497	1.10236	0.90906	1.19945	0.516995	0.757868
Figure 1o
LMA hr-by-hr: 7-9mo Female WT	ZT0	ZT1	ZT2	ZT3	ZT4	ZT5	ZT6	ZT7	ZT8	ZT9	ZT10	ZT11	ZT12	ZT13	ZT14	ZT15	ZT16	ZT17	ZT18	ZT19	ZT20	ZT21	ZT22	ZT23
WDT136	2.42861	0.142859	1.35716	1.28573	1.92825	0.500008	1.00002	0.642867	1.00002	2.28575	1.71431	1.28573	5.85723	3.50005	2.85719	2.6429	3.64291	3.35719	3.35719	6.21438	4.21435	4.71436	3.71434	2.14289
WDT138	1.50002	0.785726	0.357148	0.571437	0.357148	1.14287	0.357148	0.142859	0.714297	0.214289	0.428578	1.57145	11.4287	23.7855	11.4287	3.78577	5.7858	5.14272	4.42864	4.07149	6.64296	3.92863	2.07146	2.92862
WDT139	1.07145	0.928586	1.85717	2.57168	0.714297	2.28575	0.500008	0.214289	0.571437	1.57145	0.285719	0.571437	9.00021	9.35729	6.64296	8.50013	7.71441	4.92865	3.42862	4.28578	7.00011	3.78528	2.28575	4.07149
WDT140	4.42864	1.28573	2.07231	1.2143	3.50005	1.00002	0.714297	1.07145	0.571437	2.78576	3.85671	0.857156	5.64294	2.92862	4.00006	2.71433	2.28575	3.92863	3.71434	3.57212	4.21435	5.00008	7.07154	2.14289
WDT199	5.21437	2.57147	2.42861	0.714297	2.28547	0	0.714297	0.571437	0.714297	1.00002	1.85717	0.785726	2.78576	4.78579	3.50005	2.92833	3.92863	9.14328	7.35726	4.5715	7.00046	5.57151	5.2858	5.35723
WDT200	0.785714	0.571429	0.428571	1.71429	1.92857	0.142857	0.285714	2	2.28571	3	1	0.714286	4	0.928571	2	2.85714	3.28571	5.64286	3.07143	2.78571	4.14286	1	2.57143	0.928571
WDT201	0.285719	1.00002	0.0714297	0.714297	0	1.14287	0	0.357148	0.500008	0.285719	0.785726	0.642867	3.57148	1.07145	0.571437	2.6429	2.42861	1.28573	1.50002	2.00003	0.928586	0.428578	0.571437	3.78577
WDT202	1.14287	1.14287	0.285719	0.285719	0.857156	0.714297	0.214289	0.500008	0.0714297	0.714297	0.500008	0.500008	3.8572	7.28583	7.2144	2.78576	0.785726	1.64288	0.785656	1.78574	2.35718	0.285719	1.42859	0.214289
WDT247	0.928586	0.785726	0.285719	0.928586	1.00002	0.714297	0.500008	2.00003	0.928586	1.8571	1.9286	0.642867	2.28575	3.35719	2.6429	1.14287	4.28592	4.14292	3.28577	2.71433	0.785726	2.07146	2.07146	1.35716
WDT248	4.14292	1.07145	1.35716	0.214643	0.714297	0.0714297	0.785726	0.285719	0.642867	2.00003	1.14287	1.00002	3.14291	3.92842	3.28577	1.00002	3.92863	2.78576	2.85719	3.57148	1.2143	1.2143	0.714297	1.2143
WDT256	3.35719	0.428578	2.28483	0.785727	0.357148	0.428578	0.785726	1.2143	0.214289	1.07145	0.214289	0.642867	2.50004	3.28577	1.64288	2.00003	1.07145	2.14289	2.28575	4.14292	1.07145	2.92862	1.42859	1.21416
WDT257	2.35718	1.00002	0.500008	0.642867	0.642867	1.50002	0.642867	0.785726	1.00002	0.928586	0.571437	0.357148	2.71433	4.21449	0.928586	0.571437	3.8572	2.71433	1.35716	2.71433	2.14289	1.57145	4.21435	3.42862
WDT277	2.49947	0.714297	0.142859	0.714297	0.214289	0.500008	0.857156	1.37352	0.642867	0.571437	3.07322	0.642867	10.6432	13.0002	6.64296	3.8572	3.14291	4.07121	7.14297	6.71559	5.7858	8.21441	4.71436	1.9286
WDT278	0.714297	1.14287	1.64288	0.642867	0.857156	1.78574	1.14287	1.08435	0.499795	0.571437	0.365859	1.50002	4.14292	1.2143	1.71431	0.571437	1.07145	1.2143	1.50002	4.142	1.71431	0.428578	4.64215	2.28575
WDT279	3.35719	0.785726	1.28573	1.78574	1.42874	1.35716	0.428578	1.22893	0.928586	0.571437	0.146344	1.78574	6.92868	6.71439	2.28575	3.8572	3.14291	3.71434	4.42864	2.21432	1.71431	3.07148	4.00006	4.71436
WDT280	2.35718	1.00002	1.50002	0.714297	0.500008	0.357007	0.142859	0.216871	0.357078	0.285719	1.53661	0.214289	3.92863	3.42862	4.42864	2.57147	5.6428	4.00006	5.64294	4.28578	1.9286	3.21434	1.64288	0.571437
WDT281	4.78543	2.42861	1.50002	0.785726	0.785726	1.28573	0.142859	1.08435	0.500008	0.428578	3.07329	0.785726	4.78579	4.21435	2.35619	3.35719	2.85719	4.21435	2.57147	3.8572	3.21434	1.78574	4.50007	1.42859
WDT282	0.857156	0.571437	1.07145	0.214289	0.571437	0.0714297	0.857156	0	0.571437	1.14287	0.658547	0.714297	4.42864	2.14289	1.42859	3.14291	1.78574	5.35737	4.28578	5.42866	3.78577	2.07146	1.64288	0.928586
mean	2.34522	1.01986	1.13493	0.916711	1.0357	0.833338	0.559532	0.82077	0.706342	1.18255	1.28552	0.845251	5.09136	5.50799	3.64286	2.82939	3.3691	3.85719	3.50005	3.83741	3.32546	2.84922	3.03175	2.25796
sem	0.366825	0.143303	0.181775	0.142423	0.206452	0.152678	0.0764473	0.142055	0.11031	0.205568	0.261262	0.100562	0.645975	1.29224	0.650557	0.415386	0.419463	0.445114	0.435718	0.321545	0.504075	0.494704	0.423253	0.349845
Figure 1o
LMA hr-by-hr: 7-9mo Female TAPP	ZT0	ZT1	ZT2	ZT3	ZT4	ZT5	ZT6	ZT7	ZT8	ZT9	ZT10	ZT11	ZT12	ZT13	ZT14	ZT15	ZT16	ZT17	ZT18	ZT19	ZT20	ZT21	ZT22	ZT23
WDT141	4.85722	10.3573	4.78579	2.6429	0.500008	0.500008	1.64288	0.500008	1.78574	2.35718	1.85717	1.00002	5.57066	5.85723	2.28575	5.71437	4.21435	3.50034	5.71437	4.50007	4.28578	2.28575	6.14132	6.64154
WDT142	3.21434	4.28578	1.14287	0.571437	1.9286	0.214289	1.14287	0.785726	0.428578	0.500008	0	0.714297	13.2851	16.2875	19.5003	14.2864	18.6433	11.0002	14.0002	13.4288	7.78633	9.57158	8.4287	5.35723
WDT143	11.0002	5.00008	3.64249	1.50002	0.571437	3.00005	1.2143	0.857156	0.142859	1.00002	0.214289	1.2143	6.07152	7.2144	9.07157	8.50013	9.35757	10.7859	11.5716	8.4287	7.57155	10.0002	12.3573	9.57108
WDT244	3.92863	2.21432	0.571437	1.28573	0.428578	0	0.571437	0.356652	0.928586	0.571437	0.500008	0.785726	2.50004	4.64293	1.00002	5.21437	5.07151	2.28575	2.78576	1.14287	3.50005	2.35718	2.50004	2.6429
WDT245	4.5715	5.57151	0.57165	1.14287	1.28573	0.0714297	0.214289	0.714297	0.571437	0.214289	0.142859	0.785726	6.00009	6.85725	5.2858	6.57153	5.35723	4.85722	3.8572	2.35718	1.57145	3.00005	3.57148	2.92862
WDT246	5.14322	1.71431	0.857156	1.9286	0.785726	2.07146	0.142859	1.2143	0.285719	0.642867	0.285719	0.142859	2.00003	26.8575	20.8568	18.0003	15.4288	17.7146	12.8573	7.2144	12.0716	13.0002	8.92857	10.2859
WDT274	5.57151	0.571437	2.28575	0.357148	0.214289	0.785726	0.214289	0.433742	0.714297	0.0714297	0.0731719	0.428578	5.85723	4.85722	4.64293	2.28575	3.07176	3.71434	2.92862	4.28578	2.28575	2.6429	5.57151	5.42915
WDT276	5.71402	1.85717	1.42859	1.14287	0.714297	0.142859	0.857156	1.73497	0.857085	0.285719	0.585375	1.35716	4.28578	8.35727	6.85725	4.21471	3.8572	6.21452	6.28581	4.85722	2.92755	1.64288	7.42869	3.50005
mean	5.50008	3.94649	1.91072	1.32145	0.803584	0.848227	0.750012	0.824607	0.714288	0.705368	0.457324	0.803584	5.6963	10.1164	8.68755	8.09844	8.12521	7.5091	7.50012	5.77688	5.25001	5.56259	6.86596	5.79456
sem	0.838779	1.10763	0.549748	0.257189	0.195502	0.389003	0.196083	0.162155	0.180603	0.25699	0.212213	0.140123	1.22279	2.72634	2.66094	1.89785	2.07677	1.85904	1.6289	1.37268	1.26816	1.59547	1.1123	1.02546
	Figure 1b	Figure 1d				Figure 1b	Figure 1d
3-5mo Male WT	Tb bathyphase (h from lights-on)	LMA acrophase (h from lights-off)			3-5mo Male TAPP	Tb bathyphase (h from lights-on)	LMA acrophase (h from lights-off)
TAPP428	4.17571	4.1			TAPP427	3.01714	3.14
TAPP430	4.47429	6.33143			TAPP429	3.92714	6.11143
TAPP432	3.51286	4.88143			TAPP431	3.55286	5.14143
TAPP434	3.44714	3.11			TAPP433	4.01429	5.61714
TAPP447	4.54143	5.98714			TAPP446	3.14	4.22286
TAPP449	4.66	4.64143			TAPP448	4.78	5.35143
TAPP451	4.01857	5.86857			TAPP450	4.85143	6.01143
TAPP453	3.65857	2.62714			TAPP452	3.76286	5.17143
TAPP555	2.67714	5.80714			TAPP557	3.55714	4.88571
TAPP556	3.59	3.98857			TAPP558	4.23429	5.81143
TAPP559	3.01286	3.3			TAPP560	4.07571	6.36143
TAPP562	4.16429	5.82			TAPP561	2.81857	4.23
TAPP563	2.92429	5.38143			TAPP564	3.99857	3.69143
WDT94	5.80286	6.97286			WDT91	5.86429	7.33714
WDT104	6.45	8.67857			WDT92	7.17714	7.38143
WDT103	5.38286	3.92714			WDT105	6.11	7.94286
WDT107	6.41143	5.76			WDT106	7.84286	5.20571
WDT156	5.52286	3.24857			WDT161	6.52857	8.53143
WDT157	5.78714	4.63143			WDT162	7.20286	9.00143
WDT158	4.59286	3.90571			WDT163	6.52286	7.13143
WDT159	6.01857	4.22286			mean	4.84893	5.91393
mean	4.51551	4.91388			sem	0.349231	0.354898
sem	0.253825	0.320122
	Figure 1f	Figure 1h				Figure 1f	Figure 1h
7-9mo Male WT	Tb bathyphase (h from lights-on)	LMA acrophase (h from lights-off)			7-9mo Male TAPP	Tb bathyphase (h from lights-on)	LMA acrophase (h from lights-off)
TAPP468	4.86714	5.98			TAPP467	5.03143	7.10286
TAPP469	4.58429	7.13429			TAPP470	5.37143	7.91571
TAPP473	3.69571	2.96714			TAPP471	4.13143	7.57571
TAPP567	4.04857	4.78857			TAPP472	4.98143	6.44857
WDT132	4.80714	4.12714			TAPP566	4.41286	5.78429
WDT133	4.75286	5.07286			WDT129	6.74286	7.78429
WDT134	4.47286	6.42429			WDT130	6.77571	6.72857
WDT135	6.86714	7.09			WDT131	6.59429	6.51714
WDT185	3.44571	3.23571			WDT137	8.20857	6.15286
WDT186	4.14429	5.08857			WDT183	6.4	6.06143
WDT195	6.56	6.87286			WDT184	6.32286	5.68857
WDT196	6.11	4.41286			WDT197	6.45429	4.63
WDT227	5.77143	9.92714			WDT225	6.36714	7.04
WDT228	5.79143	6.29429			WDT226	6.18857	6.76143
WDT229	4.72429	6.83143			WDT242	6.97571	7.45143
WDT249	5.64714	5.11			WDT243	5.93286	4.90857
WDT288	4.21	5.97143			WDT283	6.71714	7.78571
mean	4.97059	5.72521			WDT284	6.32429	8.55714
sem	0.241005	0.407424			WDT285	7.54571	10.3671
					WDT286	7.65	8.35429
					mean	6.25643	6.98079
					sem	0.233843	0.297634
	Figure 1j	Figure 1l				Figure 1j	Figure 1l
3-5mo Female WT	Tb bathyphase (h from lights-on)	LMA acrophase (h from lights-off)			3-5mo Female TAPP	Tb bathyphase (h from lights-on)	LMA acrophase (h from lights-off)
WDT96	6.14286	5.41429			WDT95	6.81714	5.83714
WDT98	5.46571	3.77714			WDT97	6.50286	8.39429
WDT101	4.77	3.32			WDT99	6.76	6.98857
WDT102	4.38	3.12429			WDT164	8.02286	6.08571
WDT167	4.10143	4.53571			WDT165	5.90143	6.19571
WDT168	3.31286	2.17714			WDT166	6.82143	5.52429
WDT392	4.60857	3.71571			WDT387	6.00429	5.86857
WDT393	5.60714	4.88			WDT388	5.39143	6.16429
WDT394	3.97571	6.11286			WDT389	6.08857	4.19286
WDT396	5.85286	4.52857			WDT390	6.13143	5.49143
WDT397	5.12	4.16857			WDT391	5.68429	6.16571
WDT398	6.22286	4.92571			mean	6.37506	6.0826
WDT399	4.57714	3.93714			sem	0.21789	0.30939
mean	4.93363	4.20132
sem	0.247343	0.287007
	Figure 1n	Figure 1p				Figure 1n	Figure 1p
7-9mo Female WT	Tb bathyphase (h from lights-on)	LMA acrophase (h from lights-off)			7-9mo Female TAPP	Tb bathyphase (h from lights-on)	LMA acrophase (h from lights-off)
WDT136	5.19857	6.04			WDT141	6.23286	8.41429
WDT138	4.71857	3.61714			WDT142	6.23714	5.12
WDT139	5.15714	4.52286			WDT143	11.8229	7.59429
WDT140	5.32714	6.74			WDT246	7.28286	5.4671
WDT199	5.34286	7.52714			WDT244	6.81429	5.57571
WDT200	4.14571	4.06571			WDT245	6.62286	6.41714
WDT201	4.54286	5.25429			WDT274	5.96857	6.90143
WDT202	3.23	2.97714			WDT276	5.73143	6.27571
WDT247	4.21	3.23285			mean	7.08911	6.47071
WDT248	1.55857	4.88857			sem	0.69817	0.398636
WDT256	5.86714	7.31714
WDT257	6.31429	6.71
WDT278	4.87486	7.80571
WDT277	5.52871	4.69286
WDT279	5.26857	5.31571
WDT280	3.79714	5.41286
WDT281	5.70143	6.16143
WDT282	4.56	5.52143
mean	4.74131	5.43349
sem	0.259975	0.340935
[truncated: 1 more columns]

## Sheet: Figure 2
pTau quantification	Figure 2b
male 3-5mo TAPP	area_μm2		male 7-9mo TAPP	area_μm2		female 3-5mo TAPP	area_μm2		female 7-9mo TAPP	area_μm2
WDT92	1154.41		TAPP467	139.745		WDT95	12517.2		WDT141	2041.06
WDT105	2361.23		TAPP470	1.82157		WDT99	2903.8		WDT142	2725.29
WDT161	388.878		TAPP471	4.18288		WDT164	11160.8		WDT143	3269.75
WDT162	542.21		TAPP472	13.6064		WDT165	6239.14		WDT245	3670.75
WDT163	185.38		TAPP566	88.7143		WDT166	11377.4
			WDT130	952.372		WDT389	911.341
			WDT137	3359.11
			WDT183	1374.64
			WDT197	1090.31
			WDT225	7296.51
			WDT226	379.589
			WDT243	698.866
			WDT283	1066.66
			WDT285	5024.4
			WDT286	6824.97
			WDT129	1968.17

## Sheet: Figure 4
Figure 4c,g
Tb hr-by-hr: 3-5mo Male TAPP w/ LPB pTau	ZT0	ZT1	ZT2	ZT3	ZT4	ZT5	ZT6	ZT7	ZT8	ZT9	ZT10	ZT11	ZT12	ZT13	ZT14	ZT15	ZT16	ZT17	ZT18	ZT19	ZT20	ZT21	ZT22	ZT23
WDT92	37.83	37.88	37.83	37.71	37.72	37.51	37.04	37.44	37.8	36.93	35.95	36.27	36.38	35.92	36.09	35.98	35.82	35.88	36.34	37.5	37.8	37.82	37.85	37.86
WDT105	37.8782	36.5114	36.4912	36.0683	35.9771	35.624	35.6941	35.8042	35.7408	36.0747	36.3493	36.6719	37.3579	37.5934	37.7697	37.8496	37.8364	37.9389	37.9195	37.8277	37.6311	37.5717	37.5357	37.53
WDT161	37.2892	36.5513	36.0161	36.0879	36.4012	36.1215	35.9404	35.8352	36.158	36.059	35.8561	35.8512	36.7472	36.8162	36.7157	37.0365	37.4476	37.3976	37.19	37.5359	37.2891	37.3657	37.3299	37.2952
WDT162	37.7544	37.0634	36.6078	36.3416	36.4091	36.3415	36.3862	35.975	35.76	36.3209	36.0212	36.0997	36.9748	37.2721	37.6936	37.7193	37.5083	38.0018	37.6668	37.5616	37.6678	38.0115	37.6002	37.7591
WDT163	37.2589	37.3443	37.4745	36.827	36.699	36.6861	36.2118	36.0912	36.3182	37.723	36.15	36.2764	36.978	37.5501	37.7417	37.8957	37.7382	37.7007	37.9557	37.6786	37.654	37.4541	37.487	37.5926
mean	37.6021	37.0701	36.8839	36.6069	36.6413	36.4566	36.2545	36.2291	36.3554	36.6215	36.0653	36.2338	36.8876	37.0304	37.2021	37.2962	37.2701	37.3838	37.4144	37.6208	37.6084	37.6446	37.5606	37.6074
sem	0.135478	0.256174	0.333721	0.307828	0.293233	0.314733	0.229	0.307051	0.378116	0.31734	0.0856786	0.134048	0.160364	0.310194	0.341199	0.363621	0.369514	0.390647	0.301376	0.0597683	0.0850723	0.119329	0.0850254	0.0975951
Figure 4c
Tb hr-by-hr: 3-5mo Male WT	ZT0	ZT1	ZT2	ZT3	ZT4	ZT5	ZT6	ZT7	ZT8	ZT9	ZT10	ZT11	ZT12	ZT13	ZT14	ZT15	ZT16	ZT17	ZT18	ZT19	ZT20	ZT21	ZT22	ZT23
TAPP555	35.4627	35.4769	35.5556	35.4393	35.4233	35.4207	35.3554	35.5773	35.8272	36.1794	36.8327	37.3364	37.1957	37.0527	37.0628	36.8677	36.4346	36.2954	36.2684	36.1738	36.3799	36.3878	36.1917	35.8599
TAPP556	36.196	36.1569	35.7631	35.8634	35.8997	35.9746	35.7534	35.8601	36.3573	36.6357	36.7547	37.6241	37.4365	37.5016	37.4175	37.7848	37.0686	37.052	36.7789	36.9635	36.8599	36.8602	36.9573	36.4629
TAPP559	36.0809	35.8772	36.1587	35.8805	35.8269	35.8143	35.7802	35.9628	36.1786	36.7755	37.1423	37.689	37.6964	37.6146	37.494	37.2229	37.1887	37.0795	37.161	36.8354	36.9891	36.4825	36.51	36.2195
TAPP562	36.6532	36.2511	36.9052	36.2539	35.8424	36.029	36.172	36.2222	36.4245	36.7285	36.8968	37.4918	37.4949	37.2955	37.4549	37.6157	37.7898	37.7087	36.7881	36.8454	36.5866	36.473	36.9818	38.0453
TAPP428	36.2427	36.1681	36.5475	36.4145	36.6197	36.3358	36.2083	36.1355	36.0592	36.1878	37.2301	38.1235	38.3178	38.2063	37.8913	37.8291	37.8393	37.8188	37.2116	37.3626	37.3165	37.2591	37.2299	37.0086
TAPP432	35.9138	36.0779	36.0216	35.9581	36.093	36.1165	36.1487	36.0037	36.0733	36.4869	36.9063	37.8842	37.9994	37.6945	37.3354	37.3939	37.4172	37.3455	36.9042	36.7698	37.1354	36.7232	36.6819	36.9427
TAPP434	36.4938	36.4562	36.2141	36.2191	36.012	36.0319	36.1613	36.0719	36.4856	36.4953	36.7072	37.727	38.0542	37.8596	37.8871	37.9228	37.822	37.5973	36.673	36.7906	37.0793	36.595	36.6721	37.0865
TAPP447	36.2549	35.859	36.1552	35.9894	35.7472	35.7157	35.7393	35.7725	35.9532	36.1723	36.6038	37.1706	37.0531	36.816	37.1851	37.1392	37.6237	37.495	37.1921	36.7641	36.4434	36.6636	36.4977	36.7356
TAPP451	36.5052	36.4527	36.6088	36.24	36.3873	36.2855	36.1368	36.2307	36.2489	36.4136	36.6805	37.5693	37.7418	37.6935	37.5958	37.662	37.3746	36.9915	36.9075	36.7778	36.6279	36.9063	37.3087	37.2062
TAPP453	36.3438	36.5201	36.2826	36.1834	35.9616	36.023	36.0452	36.2384	36.3339	36.8869	37.3778	38.2971	38.4605	38.2489	37.6292	37.5841	37.1487	37.1295	36.7892	36.9644	37.1825	37.6272	37.2807	37.4623
TAPP563	36.1116	36.2488	36.269	36.2697	36.1302	36.377	36.3067	36.3353	36.4176	36.7137	37.1412	37.9057	37.5632	37.449	37.1204	37.3419	37.1674	37.1407	36.9421	36.9923	36.9827	36.7597	36.8523	36.4169
TAPP430	36.6699	36.8184	36.8251	36.3856	36.3404	36.365	36.3395	36.3693	36.3493	36.7062	37.1354	37.8463	37.9609	37.874	37.7448	37.8465	37.4261	37.0943	37.163	36.6518	36.9133	37.4966	37.9451	37.6565
TAPP449	36.344	36.0746	35.9506	35.9591	35.8116	35.5266	35.7352	35.7835	35.9254	35.7166	35.8125	36.188	36.8524	37.4487	37.4161	37.1567	37.4037	37.43	37.1614	36.7394	36.4067	36.1776	36.1517	35.9867
WDT94	36.1731	35.8777	35.9199	36.11	35.81	36.0435	35.94	35.9545	35.92	35.9753	36.19	36.32	37.07	37.48	37.5	37.6	37.66	37.68	37.5	37.49	37.41	37.27	37.22	37
WDT103	36.5847	35.986	36.232	35.7995	35.5848	35.748	35.7009	35.7069	35.6733	35.7444	36.3252	36.6735	37.2461	38.1676	38.0673	38.0967	38.0864	38.0691	38.0618	37.7481	37.5864	37.2358	37.0343	36.9302
WDT104	37.5558	36.163	35.6667	35.8352	35.8368	35.7107	35.5323	35.6796	35.2947	35.6387	35.918	36.214	36.9244	37.6831	37.5367	37.1273	37.1537	37.2706	37.6433	36.9519	36.7665	37.1595	37.0526	36.9431
WDT107	37.62	37.68	37.36	37.11	37.09	36.98	36.67	37.32	36.6584	35.96	35.7875	35.98	35.6	35.6	35.53	35.52	35.6	35.98	36.16	36.79	37.66	37.03	37.21	37.41
WDT156	37.2577	36.5288	36.0735	36.351	36.1239	36.2042	36.041	35.9527	36.2707	36.2922	36.7028	36.2366	36.4551	37.0113	36.9964	37.3375	37.294	37.4152	37.6742	37.2751	37.1965	37.0404	36.9744	36.876
WDT157	36.5935	36.2419	36.2249	36.2186	36.1848	36.0633	35.9979	35.9172	35.954	36.1368	36.5231	36.3396	36.8205	37.1749	37.0349	37.3873	37.4104	37.5574	37.4243	37.4319	37.4695	37.2158	37.8677	36.7853
WDT158	36.775	36.2228	36.0919	36.1574	36.2258	35.9873	35.7687	36.0321	35.9879	35.8834	36.2725	36.045	37.0601	37.8537	37.8052	37.9618	37.9075	37.6999	37.8896	37.5629	37.3373	36.8461	36.377	36.4406
WDT159	36.7084	36.3725	36.1311	36.0056	36.0338	35.9442	35.7512	36.0516	35.8922	35.8679	36.0486	36.2717	36.9849	37.3504	37.5076	37.5112	37.4755	37.5933	37.4571	37.3331	37.316	37.1579	37.0135	36.9028
mean	36.5019	36.2624	36.2361	36.1259	36.0469	36.0332	35.9659	36.0561	36.1088	36.2665	36.6185	37.0921	37.3328	37.4798	37.3911	37.4242	37.3472	37.3068	37.131	37.0102	37.0307	36.9223	36.9529	36.8751
sem	0.111814	0.0950691	0.0926679	0.0710879	0.0794737	0.0739481	0.0666768	0.0788287	0.0685644	0.0845608	0.104233	0.172751	0.14469	0.126354	0.113224	0.118051	0.117858	0.105747	0.106157	0.0815438	0.084463	0.0826413	0.102469	0.11606
Figure 4g
Tb hr-by-hr: 3-5mo Male TAPP w/out LPB pTau	ZT0	ZT1	ZT2	ZT3	ZT4	ZT5	ZT6	ZT7	ZT8	ZT9	ZT10	ZT11	ZT12	ZT13	ZT14	ZT15	ZT16	ZT17	ZT18	ZT19	ZT20	ZT21	ZT22	ZT23
TAPP446	36.14	36.2008	36.1923	35.9871	36.1654	36.2045	36.0769	35.9378	36.5182	36.5449	37.0581	37.6124	37.3658	37.16	37.3574	37.3095	36.9591	37.0149	36.4072	36.4596	36.9272	36.7875	37.0774	36.416
TAPP557	36.0232	36.5125	36.2704	36.038	36.1988	36.0756	36.0015	36.0175	36.3602	36.4487	37.1559	37.8803	37.4179	37.4853	37.6068	37.7749	37.7411	37.3724	37.0051	37.0477	36.876	36.287	37.021	36.7702
TAPP450	36.3363	35.7499	36.2267	35.6148	35.9587	35.3725	35.5735	35.7648	35.7754	36.0275	36.3626	37.4513	37.1575	37.3746	37.4353	37.621	37.5331	37.6627	36.9548	36.5671	36.5103	36.9262	37.1715	37.2941
TAPP452	36.1857	35.9378	35.8804	35.8268	35.6861	35.7556	35.6704	35.7807	36.0096	36.2609	36.8016	37.4522	37.3344	37.3433	37.3911	37.5008	37.368	37.1135	36.831	36.6218	36.3592	36.4856	37.3396	36.4005
TAPP564	35.9638	36.067	36.1474	36.0702	35.646	35.9179	35.8428	36.1925	36.2264	36.6713	37.0473	37.9306	37.3766	37.1611	37.0172	37.1453	37.1792	36.9452	37.0505	36.6923	36.7823	36.6684	36.7597	36.1059
TAPP561	36.295	36.0327	36.6116	36.3523	36.258	36.2744	35.9952	36.0959	36.3731	36.423	36.8612	37.4065	37.4679	37.3712	37.238	37.4189	37.4105	37.3451	36.6573	36.7598	36.8417	36.7884	36.7989	36.7961
TAPP560	36.6133	36.2438	36.2001	36.1606	36.1712	36.2693	36.4059	36.5606	36.4342	36.5269	37.1156	37.9641	37.9592	37.6113	37.7386	37.8505	37.5268	37.1836	37.3036	36.8965	36.6595	36.1709	36.8255	37.1224
TAPP558	36.3648	36.1414	36.464	36.454	36.455	36.461	36.4572	36.3891	36.5884	37.0681	37.3356	37.4594	37.6826	37.6586	37.7009	37.7787	37.6462	37.8694	37.9172	38.0625	37.9199	37.2282	36.667	36.8059
TAPP427	36.3808	36.452	36.4765	36.2792	36.303	36.165	36.2433	36.5285	36.434	36.5855	36.7752	37.9449	38.396	37.9981	37.7182	37.8481	37.4429	37.1285	36.945	37.2037	37.2918	37.1123	36.5398	36.5357
TAPP429	37.3273	36.2436	36.4832	36.2083	35.7834	36.007	36.101	35.9568	35.9138	36.1611	37.0145	37.8982	37.9577	37.5949	37.4897	37.3097	37.3258	37.4614	36.6012	36.1598	36.4824	36.8417	37.0592	37.2111
TAPP431	36.6015	36.4483	36.2044	36.3404	36.0679	36.096	36.095	36.1436	36.3592	36.4795	37.1382	37.9056	38.0207	37.8663	37.9255	37.7075	37.3343	36.9377	37.1284	37.5855	37.7178	37.1558	36.3862	36.5328
TAPP433	36.6739	36.1965	36.1375	36.4641	36.1555	36.3665	36.2182	36.3392	36.3232	36.5176	36.9464	37.9426	37.7192	37.6405	37.6032	37.6497	37.037	37.0075	37.1246	36.9254	37.5846	37.6322	37.0444	36.5243
TAPP448	37.0322	35.946	35.7253	36.0128	35.6437	35.3573	35.3788	35.5285	35.4148	35.5448	36.174	37.1791	37.3557	37.4232	37.305	37.484	37.4822	37.4459	36.8022	36.6917	36.1686	36.3717	36.3073	36.7223
WDT91	37.0233	36.843	36.582	36.5847	36.3299	36.3807	36.4181	36.1036	36.2313	36.0265	36.3803	36.5674	37.5952	38.3303	38.1428	38.0194	38.0631	38.2425	38.0939	37.7348	37.6889	37.5827	37.4117	37.4117
WDT106	38.0035	37.8702	36.3523	37.1135	36.0257	35.9035	35.7112	35.7316	35.9317	36.0281	35.7749	36.0858	36.847	37.9245	37.9726	37.8173	37.8673	37.7918	37.9187	37.9694	37.7781	37.3832	37.5495	37.2825
mean	36.5976	36.3257	36.2636	36.2338	36.0566	36.0405	36.0126	36.0714	36.1929	36.3543	36.7961	37.512	37.5769	37.5962	37.5762	37.6157	37.4611	37.3681	37.116	37.0252	37.0392	36.8948	36.9306	36.7954
sem	0.142378	0.130523	0.0634003	0.0914344	0.0673049	0.0867852	0.0834569	0.0776159	0.082971	0.0927781	0.112061	0.14244	0.100691	0.0837432	0.0778799	0.0637044	0.0758243	0.0993462	0.129234	0.147643	0.149026	0.117406	0.094205	0.100872
Figure 4d,h
LMA hr-by-hr: 3-5mo Male TAPP w/ LPB pTau	ZT0	ZT1	ZT2	ZT3	ZT4	ZT5	ZT6	ZT7	ZT8	ZT9	ZT10	ZT11	ZT12	ZT13	ZT14	ZT15	ZT16	ZT17	ZT18	ZT19	ZT20	ZT21	ZT22	ZT23
WDT92	1.42859	3.78577	3.71399	0.285719	0.642867	1.42859	0.428578	1.42859	1.00002	0.0714297	0.428578	0.285719	0.500008	4.85722	2.28575	3.8572	2.6429	1.42859	4.99901	3.00005	1.2143	3.00005	2.28575	1.64267
WDT105	6.71439	2.35718	3.14262	1.28573	1.85717	0.928586	2.50004	0.357148	0.64308	1.57145	0.357148	0.785726	3.71434	3.21434	7.50012	3.21434	6.21438	4.71443	2.92862	3.35769	5.64294	2.6429	6.07152	6.28624
WDT161	3.21434	2.28575	1.9286	1.28573	1.71431	0.642867	1.2143	0.428578	2.42861	0.500008	0.642867	0.214289	3.28584	2.6429	1.57145	3.07148	5.71437	2.85719	4.09762	4.85722	4.5715	3.28562	2.78576	3.07148
WDT162	5.00008	3.42862	0.642867	2.21432	1.00002	2.78576	1.14323	0.285719	0.214289	1.28573	0.142859	0.642867	2.07096	2.50032	3.64291	3.07148	3.14291	3.28577	1.68303	3.07148	1.9286	2.50004	2.1431	4.14306
WDT163	1.78574	0.500008	5.71437	0.928515	2.07146	0.928586	0.142859	0.857156	0.428578	0.0714297	0.142859	1.07145	4.21435	2.28582	3.35719	5.2858	2.07146	2.57147	4.24397	2.28575	3.35719	2.42861	1.78574	2.28575
mean	3.62863	2.47147	3.02849	1.2	1.45717	1.34288	1.0858	0.671439	0.942914	0.700011	0.342862	0.600009	2.7571	3.10012	3.67149	3.70006	3.9572	2.97149	3.59045	3.31444	3.34291	2.77144	3.01438	3.48584
sem	0.995259	0.573487	0.854338	0.312503	0.271621	0.382266	0.408715	0.213812	0.393439	0.310863	0.0942222	0.159081	0.66651	0.465421	1.02685	0.422221	0.840506	0.533396	0.580718	0.424153	0.816426	0.16192	0.78096	0.814965
Figure 4d
LMA hr-by-hr: 3-5mo Male WT	ZT0	ZT1	ZT2	ZT3	ZT4	ZT5	ZT6	ZT7	ZT8	ZT9	ZT10	ZT11	ZT12	ZT13	ZT14	ZT15	ZT16	ZT17	ZT18	ZT19	ZT20	ZT21	ZT22	ZT23
TAPP428	2.74762	2.03095	3.49762	2.62143	3.47857	2.18333	1.74286	1.65952	1.87857	1.95714	3.84762	18.7738	20.1286	16.8381	13.0405	12.0286	15.531	14.519	5.62381	7.30476	5.35714	8.74524	10.3667	8.65
TAPP430	5.36667	8.20952	8.20714	3.79286	1.87619	1.39286	1.87619	1.86667	1.45476	2.77619	3.92857	12.131	8.91905	10.8571	9.99048	12.8976	6.92619	3.68333	8.09048	1.11905	4.50476	8.38571	15.1429	14.719
TAPP432	4.00952	3.62381	2.04762	1.72619	1.84762	1.89286	2.9119	1.92143	1.76429	2.02857	3.2881	11.4762	15.0048	11.9071	8.99286	8.71905	9.34524	8.81667	8.55238	3.96667	7.53333	6.40476	8.71905	14.3167
TAPP434	2.84048	3.33095	2.8	1.42857	0.914286	1.03571	1.77381	0.445238	2.92143	1.28095	1.92381	7.55952	11.8048	6.11667	5.96667	5.94762	6.79762	5.45476	1.48333	1.92381	3.75952	1.62857	2.85714	4.74762
TAPP447	2.08095	0.885714	4.09524	2.52619	0.311905	0.716667	1.79286	0.911905	1.1	0.945238	1.52857	4.06429	3.78095	2.34048	4.12381	3.77619	4.79762	4.91905	5.89048	3.25952	2.82619	2.76429	3.3	4.29762
TAPP449	3.5881	2.0381	2.09048	2.01905	1.78333	1.95714	1.10476	1.37857	2.05714	0.904762	1.56429	2.29524	5.23333	7.4119	6.67381	4.56429	4.27619	4.42143	4.42143	5.52619	3.14286	2.87381	2.3	2.31905
TAPP451	1.68571	3.39762	1.96667	0.438095	2.04524	1.10714	0.995238	1.39524	1.22857	1.48333	2.04286	4.33333	3.48095	3.45714	3.4381	4.4119	3.8	2.25714	2.10952	3.05476	1.65714	2.36905	4.58333	5.71905
TAPP453	0.55	2.08333	1.7	0.745238	1.09524	1.00476	1.70476	1.6881	3.12619	5.74524	10.1571	18.3762	21.2024	21.7119	11.6167	11.3048	7.80238	6.84286	4.14048	5.76905	6.54286	11.3071	5.85238	10.4214
TAPP555	3.42619	2.78571	3.17857	2.08571	2.84762	3.17381	1.10476	1.69762	1.53333	2.15714	2.39286	5.23571	5.82143	4.41429	6.09762	8.05476	6.14286	5.92381	5.1881	3.69762	3.15238	6.17143	6.91429	6.6
TAPP556	3.6881	5.03333	2.12857	2.22381	2.05476	2.54048	1.62619	1.96429	3.70714	3.29048	3.04524	8.7619	10.081	8.54048	7.00714	10.8167	9.94524	9.31667	4.87381	6.89048	5.45238	5.39286	6.00714	3.61667
TAPP559	2.73333	1.67857	2.62381	1.47143	1.59048	1.7619	1.73333	2.2119	2.07857	4.43095	5.78333	12.2929	9.85952	8.38571	8.28333	6.68333	7.49286	7.51429	7.72619	5.82619	6.29762	2.93571	5.13333	3.5881
TAPP562	6.78095	2.87381	9.74286	4.19286	1.58571	1.81429	1.6881	2.52619	2.53571	2.35714	2.6619	9.04286	10.1714	5.28333	7.84524	10.7214	13.4476	16.4905	5.93095	4.6881	2.88333	2.40952	5.76667	15.9857
TAPP563	1.37143	3.37857	2.15476	2.53333	0.87619	1.54048	1.37857	2.83571	1.79048	2.18571	2.43333	5.28333	4.00238	5.34048	3.49048	4.32381	4.45	5.2881	3.8881	4.29762	3.37857	4.36429	5.41905	4.68571
WDT94	0.14	1.29	2.21	1.64	0.07	1.43	0.43	2.5	0.36	0.36	1.21	1.71	3.79	2.57	2.71	4.21	2.64	3.79	3.57	2.43	4	1.36	2.71	2.36
WDT103	1.71389	1.14287	0.714297	0.214289	0.357148	0.571438	0.571438	0.571437	0.0714297	0.357148	1.78574	1.42859	2.07146	8.85728	6.42867	2.50004	2.50004	4.14292	3.57148	2.42861	1.50002	1.57145	0.357148	0.857156
WDT104	4.00006	1.35716	1.00002	1.14287	1.78574	1.00002	0.214289	0.428578	0	0.357148	1.07145	1.35716	1.57152	2.35718	1.2143	0.785727	2.21432	2.21432	4.21435	1.2143	1.50002	3.42862	2.50004	1.71431
WDT107	5.42866	1.14287	1.78574	1.14287	0.571438	0.714297	0.500008	0.142859	0.500008	1.07145	0.500008	1.42859	9.143	8.78585	2.50004	4.92865	2.71433	4.14292	9.00014	2.92862	4.35714	3.14269	2.71433	5.14294
WDT156	5.41472	1.31709	0.512203	1.09758	0.951234	1.09758	2.8537	0.731719	0.877845	0.804891	3.36591	1.46344	1.39027	4.39031	3.36591	3.9515	4.75595	1.68295	4.46298	3.51225	1.97564	1.75656	1.02441	0.439031
WDT157	2.00003	0.928586	0.142859	0.642867	0.214289	0.571437	0.357148	0.285719	1.78574	0.785726	0.714297	0.428578	2.42861	2.92862	2.00003	3.71434	1.42859	3.35719	2.78053	2.07153	2.71433	3.50005	2.6429	1.14287
WDT158	4.35721	0.642867	1.14287	1.57145	1.2143	0.642867	0.142859	0.999661	0.642867	0.500008	0.714297	0.643151	7.00011	7.85726	8.78599	11.3573	12.7145	7.28583	6.21939	6.5716	4.35721	2.92862	1.00002	1.35716
WDT159	2.92862	0.643009	0.0714297	0.357148	1.07145	1.71431	0.142859	0.928586	0.500008	0.571437	0.642867	0.642867	1.9286	1.64288	2.00024	1.78574	2.78576	1.64288	2.19516	2.07146	1.07145	2.57147	1.78574	1.64288
mean	3.18344	2.37212	2.56251	1.6959	1.35918	1.42207	1.26884	1.38528	1.51972	1.73098	2.6001	6.12993	7.56257	7.23782	5.97961	6.54682	6.30992	5.89079	4.94919	3.83582	3.71257	4.0958	4.62364	5.44395
sem	0.371635	0.388933	0.520733	0.229428	0.189608	0.150676	0.178916	0.173705	0.221329	0.309043	0.476021	1.24843	1.26206	1.09494	0.732453	0.809716	0.867705	0.8459	0.462788	0.409245	0.389731	0.586892	0.770952	1.03569
Figure 4h
LMA hr-by-hr: 3-5mo Male TAPP w/o LPB pTau	ZT0	ZT1	ZT2	ZT3	ZT4	ZT5	ZT6	ZT7	ZT8	ZT9	ZT10	ZT11	ZT12	ZT13	ZT14	ZT15	ZT16	ZT17	ZT18	ZT19	ZT20	ZT21	ZT22	ZT23
TAPP427	1.73095	2.34048	1.03333	0.269048	0.361905	0.452381	0.464286	1.81905	0.954762	1.47381	1.42857	8.92143	11.4	8.13095	5.15714	7.84524	4.93333	3.85238	4.22619	3.79048	4.38333	4.59048	2.04524	2.31429
TAPP429	11.6405	3.45476	8.40714	3.88333	2.4119	2.81429	3.10476	1.74762	2.1119	1.47619	3.94286	11.7667	9.1619	6.32381	8.97857	7.80476	7.22381	10.5119	6.13571	3.51905	4.15714	5.72143	5.77143	7.05476
TAPP431	3.65238	1.50952	2.98333	1.5119	0.954762	1.62857	0.954762	1.64286	2.04762	1.84048	3.00238	7.30714	5.68333	4.79524	7.39048	7.4881	4.89762	2.9619	2.22857	7.93333	8.63095	6.37143	1.56667	4.23571
TAPP433	3.52381	1.89286	1.4881	2.51905	1.04286	2.2119	1.30238	1.58571	1.69524	1.89524	1.87619	6.89762	4.49048	4.3119	5.72857	7.69286	3.63095	2.62857	2.5	1.80714	6.03095	7.85476	4.72857	3.87619
TAPP446	2.42143	3	2.63333	1.60238	2.68333	1.14048	2.29048	1.81667	2.80476	2.29286	2.73571	7.76905	7.5	3.75238	5.3	6.35952	3.35238	4.06429	2.38095	2.18571	4.65476	3.45952	8.40952	4.03571
TAPP448	11.1548	2.21429	2.97143	5.03095	3.57381	2.00476	2.80238	4.32143	1.91905	1.90714	3.13571	5.63333	7.46667	10.0643	8.26905	8.03095	8.43333	10.8976	5.12857	5.74524	2.74762	3.15	6.44524	6.36429
TAPP450	6.49762	3.45952	7.43095	2.91905	3.54048	2.27619	2.20238	3.86667	2.15714	2.08333	2.39286	14.7976	5.66429	8.10238	9.54048	11.1048	12.3333	15.0429	6.34524	5.10476	4.02381	8.39762	12.8048	11.4476
TAPP452	6.10238	2.4	3.27619	1.87857	1.65238	1.97619	1.68095	2.52619	3.3619	4.21429	3.86429	7.95	6.01667	6.06429	5.55	6.07381	8.51905	6.28333	3.74524	2.67143	3.03571	4.97619	11.3976	6.15952
TAPP557	3.63333	5.96905	3.09286	2.68571	2.28333	3.07857	1.62381	1.89762	4.29048	1.96905	3.38095	11.1167	11.469	7.69286	8.45714	11.3738	11.2405	12.3595	6.39524	8.04286	7.31667	1.76905	8.69048	8.75952
TAPP558	4.35714	2.82857	4.74286	4.17381	2.43571	4.05952	2.05952	2.40476	2.51905	3.33571	4.39286	10.1643	12.9476	8.15714	5.92143	8.36667	8.49762	9.09048	9.24524	11.1571	14.031	12.2643	4.95238	6.92857
TAPP560	4.19524	1.90476	6.27857	2.63571	2.40238	3.62857	1.57619	1.9619	1.4	3.23333	2.72619	6.93095	6.36429	5.60714	5.23095	8.19762	7.68095	12.2667	3.54524	4.08571	7.17857	5.32619	8.67857	8.70952
TAPP561	6.00952	3.13333	1.77619	2.35714	1.82381	2.25476	1.59048	2.4119	2.98333	2.53333	4.97381	8.60714	9.70952	7.52381	6.39048	7.76905	7.83571	6.94286	6.39048	4.7119	5.28095	1.77143	5.95476	9.55476
TAPP564	1.47619	0.552381	0.940476	0.609524	0.714286	0.769048	0.890476	0.638095	1.16905	2.18333	1.82143	5.05952	4.65	3.57619	3.22381	3.28333	3.96429	2.53095	3.6619	2.8619	3.1	2.54762	2.73095	1.00952
WDT91	2.35718	1.00002	1.07145	2.14332	0.571438	0.357148	0.785727	0.357148	0.214289	0	0.285719	0.0714297	1.85717	2.64283	2.6429	3.28577	1.14287	2.35718	2.78576	0.642938	2.6429	1.71431	1.35716	3.28577
WDT106	5.85603	6.85725	0.428578	0.785727	0.642867	1.57145	0.357148	0.357148	1.21395	1.78574	1.07145	0.714297	4.50007	17.8574	13.4288	10.786	14.2145	6.00002	11.5718	7.64298	9.35729	4.92865	4.00006	2.42861
mean	4.9739	2.83445	3.23699	2.33368	1.80635	2.01492	1.57905	1.95698	2.05617	2.14826	2.7354	7.58048	7.25874	6.97351	6.74732	7.69748	7.19335	7.18604	5.08574	4.79351	5.77144	4.98953	5.96889	5.74429
sem	0.789328	0.43533	0.633432	0.343238	0.273736	0.280928	0.210078	0.285774	0.267495	0.24816	0.333143	0.991526	0.803542	0.947339	0.698774	0.613072	0.932482	1.09002	0.689616	0.737929	0.805683	0.751541	0.900125	0.782287
	Figure 4a,e	Figure 4b,f			Figure 4a	Figure 4b
3-5mo Male TAPP w/ LPB pTau	Tb bathyphase (h from lights-on)	LMA acrophase (h from lights-off)		3-5mo Male WT	Tb bathyphase (h from lights-on)	LMA acrophase (h from lights-off)
WDT92	7.17714	7.18429		TAPP428	4.17143	4.1
WDT105	6.11	6.11571		TAPP430	3.98143	6.33143
WDT161	6.52857	6.53143		TAPP432	3.51714	4.88143
WDT162	7.20286	7.20857		TAPP434	3.45143	3.11
WDT163	6.52286	6.23571		TAPP447	2.68286	5.80714
mean	6.70829	6.65514		TAPP449	3.59571	3.98857
sem	0.210838	0.231137		TAPP451	3.02	3.3
				TAPP453	4.16571	5.82
				TAPP555	2.93143	5.38143
	Figure 4e	Figure 4f		TAPP556	4.56	4.64143
3-5mo Male TAPP w/out LPB pTau	Tb bathyphase (h from lights-on)	LMA acrophase (h from lights-off)		TAPP559	3.66286	2.62714
TAPP427	3.01714	5.17143		TAPP562	4.01714	5.86857
TAPP429	3.92714	4.22286		TAPP563	4.41857	5.98714
TAPP431	3.55286	5.35143		WDT94	6.44714	8.68
TAPP433	4.01429	6.01143		WDT104	5.80714	6.97
TAPP446	4.23429	3.14		WDT103	5.39286	3.93
TAPP448	4.07571	6.11143		WDT107	6.40429	5.76
TAPP450	2.81857	5.14143		WDT156	5.52714	4.93
TAPP452	3.99857	5.61714		WDT157	5.78571	5.63
TAPP557	3.55714	5.81143		WDT158	4.59714	4.92
TAPP558	3.76286	6.36143		WDT159	6.01571	6.28
TAPP560	3.14	4.23		mean	4.48347	5.18782
TAPP561	4.78	3.69143		sem
TAPP564	4.85143	4.88571
WDT91	5.86429	7.34
WDT106	7.84286	5.20571
mean	4.22914	5.21952
sem	0.326662	0.280313

## Sheet: Figure 5
Figure 5c
CTb counting	CTb cells	CTb + pDyn cells			CTb	CTb/pDyn		%
313A-1				313 avg
#4	51	15			52	16.5		0.317308
313C-2
#2	53	18
314A-1				314 avg
#1	19	10			27	13.6667		0.506173
#3	38	18
314A-2
#4	24	13
321A-2				321 avg
#2	40	20			40	20		0.5
324A-1
#2	14	12		324 avg	12.5	9.5		0.76
#3	11	7
							mean	0.52087
							std error	0.0909544

## Sheet: Figure 6
13mo LPB pDyn counts										Figure 6d
TAPP males	Unilateral LPB sections…								AVG per unilateral LPB	Estimated Total LPB-dyn Cells Across Area Counted
145	3L -->	17	3R -->	21	6L -->	20	6R -->	6	16	64
148	3L -->	0	3R -->	0	6R -->	7	8R -->	0	1.75	7
242	1R -->	40	2L -->	36	2R -->	38	8L -->	75	47.25	189
225	4L -->	55	4R -->	37	5L -->	23	5R -->	35	37.5	150
226	3L -->	0	3R -->	0	5L -->	1	5R -->	1	0.5	2
									20.6	82.4	mean
									9.42424	37.6969	sem
TAPP females
244	1L -->	0	1R -->	0	4L -->	0	8L -->	0	0	0
245	2L -->	31	4R -->	29	6L -->	33	6R -->	26	29.75	119
276	2L -->	28	2R -->	30	5L -->	24	5R -->	17	24.75	99
149	4L -->	0	4R -->	0	8L -->	1	8R -->	3	1	4
									13.875	55.5	mean
									7.79189	31.1676	sem
WT males
288	2L -->	22	2R -->	49	6L -->	26	8R -->	46	35.75	143
227	B1.4L-->	18	B1.5R-->	9	B1.9L-->	13	B1.9R-->	48	22	88
228	A1.1L-->	38	A1.2R-->	21	A1.3L-->	46	A1.3R-->	18	30.75	123
229	A1.1R-->	9	A1.2L-->	10	A1.2R-->	20	A2.3L-->	26	16.25	65
									26.1875	104.75	mean
									4.36412	17.4565	sem
WT females
277	1R -->	43	4L -->	41	6L -->	21	8R -->	19	31	124
248	A1.1L-->	30	A1.4L-->	12	A2.2L-->	49	A2.2R-->	12	25.75	103
280	A1.2L-->	36	A1.4L-->	19	A1.4R-->	13	A2.2R-->	39	26.75	107
282	A2.1R-->	41	A2.2R-->	55	A2.3L-->	55	A2.3R-->	41	48	192
									32.875	131.5	mean
									5.16851	20.6741	sem
Figure 6e
pTau/pDyn counting
Red Cells	Left	Right		Red-Blue Cells				sum pdyn	sum tau/pdyn
WDT283				WDT283	Left	Right
4	58	75		4	14	23		133	37	0.278195
5	31	36		5	8	10		67	18	0.268657
6	6	1		6	3	1		7	4	0.571429
WDT284				WDT284							0.37276
2	35			2	17			35	17	0.485714
WDT285				WDT285							0.485714
2	30	76		2	10	42		106	52	0.490566
3	24	70		3	4	34		94	38	0.404255
4	17	20		4	5	10		37	15	0.405405
5		28		5		7		28	7	0.25
WDT286				WDT286							0.387557
2	48	16		2	37	10		64	47	0.734375
3	16			3	9			16	9	0.5625
4	64	40		4	32	21		104	53	0.509615
											0.602163
									0.37276	0.62724
									0.485714	0.514286
									0.387557	0.612443
									0.602163	0.397837
									pDyn/Tau	pDyn Only
								avg	0.462049	0.537951
								std error	0.0530045

## Sheet: Figure 7
	Figure 7a	Figure 7a,b	Figure 7a	Figure 7a			Figure 7a	Figure 7a,b	Figure 7a	Figure 7a
3-5mo TAPP males		Total time attacking and tail rattling (s)				3-5mo WT males		Total time attacking and tail rattling (s)						Figure 7j
ID	ZT23	ZT1	ZT11	ZT13		ID	ZT23	ZT1	ZT11	ZT13			3-5mo Female TAPP	ZT23 Total time attacking and tail rattling (s)
TAPP427	94.1	83	74.1	204.7		TAPP428	64.5	29.3	70.8	84			WDT387	3.5
TAPP429	137.8	65.1	40.1	28.7		TAPP432	60.7	76.4	56.8	56.4			WDT391	32.8
TAPP433	99.6	88.3	203.2	156.6		TAPP434	121.3	46.3	97.5	178.1			WDT388	2.94
TAPP446	54.9	30.7	20.7	33.5		TAPP447	82.1	55.1	53.9	97.7			WDT474	16.58
TAPP450	84.1	28.9	4.3	88.1		TAPP451	255.6	55.3	62.53	92.39			WDT478	45.61
TAPP452	131.7	63.43	31.4	10.1		TAPP453	37.6	49.2	46.2	62.9			WDT479	38.4
TAPP557	94.2	67.8	84.2	30.9		TAPP555	48.4	6.5	24.5	54.2			WDT481	3.37
TAPP558	5.41	60.5	97	71.8		TAPP556	14.6	32.7	18.5	53.79			WDT485	62.03
TAPP560	51	53	169.4	59.6		TAPP559	28.7	13.9	11.3	7.5			WDT487	101.13
TAPP561	12.4	25.8	47.5	29.3		TAPP562	39	10.4	41.3	31.1			WDT488	100.77
TAPP564	49.7	22.5	23.5	49.1		TAPP563	2.8	11.48	0	2.94			mean	40.713
WDT91	24.82	28.8	22.5	34		WDT94	49.1	39.57	93.57	77.8			sem	11.8284
WDT92*	3.7	112.28	30.5	23		WDT104	54.85	24.8	3.3	74.54				Figure 7j
WDT105	11.44	261.83	31.5	96.13		WDT103	154.96	64.1	35.7	117.28			3-5mo Female WT	ZT23 Total time attacking and tail rattling (s)
WDT106*	31.4	0	95.76	52.8		WDT107	71.27	74.3	95	137.14			WDT392	1.94
WDT161*	21.79	34.63	0	1.74		WDT158	0	8.17	110.44	80.98			WDT393	0.53
WDT162*	74.07	62.93	118.48	127.49		mean	67.8425	37.345	51.3337	75.5475			WDT399	1.13
WDT163*	72.21	186.92	46.98	201.93		sem	16.0496	5.93755	8.79652	11.23			WDT470	29.5
mean	58.5744	70.9122	63.3956	72.1939									WDT472	26.16
sem	9.98167	14.9661	13.2012	14.6971									WDT473	10.91
*=3-5mo TAPP males with LPB pTau													mean	11.695
													sem	5.34885
	Figure 7f,g	Figure 7f	Figure 7f	Figure 7f			Figure 7f,g	Figure 7f	Figure 7f	Figure 7f
7-9mo TAPP males		Total time attacking and tail rattling (s)				7-9mo WT males		Total time attacking and tail rattling (s)
ID	ZT23	ZT1	ZT11	ZT13		ID	ZT23	ZT1	ZT11	ZT13
TAPP471	101.8	9.28	61.76	21.65		TAPP468	37.3	14.9	18.7	13.2
TAPP472	19.62	29.33	64.73	104		TAPP469	48.8	65.1	149.4	83.5
TAPP566	76.8	21.9	9.6	37.5		TAPP473	99.5	93.59	0	28.13
WDT129	101.67	14.1	66.77	68.27		TAPP565	3.6	40.54	0	0
WDT130	155.39	27.26	55.96	58.52		TAPP567	26.9	26.5	41.1	4.9
WDT131	96.06	62.06	103.01	28.9		WDT132	139.27	106.87	70.94	82.02
WDT137	81.88	109.91	49.12	167.37		WDT133	65.6	104.7	20	41.67
WDT183	103.37	97.9	57.06	45.51		WDT134	180.88	97.06	109.15	75.44
WDT197	69.3	41.61	150.65	63.7		WDT135	45.58	120.89	83.75	188.49
WDT225	229.66	0	91.96	200.63		WDT185	37.74	90.29	109.28	65.47
WDT226	152.35	138.91	0	0		WDT186	48.65	27.16	31.66	50.22
WDT285	148.45	115.18	46.08	144.61		WDT195	67.17	70.54	64.33	70.87
WDT242	62.73	45.58	101.7	25.13		WDT227	60.19	24.86	63.7	0
WDT243	36.87	74.37	70.94	95.19		WDT228	100.33	34.03	78.75	23.22
WDT283	127.56	108.37	176.61	159.36		WDT229	1.23	52.82	92.06	35.47
WDT284	41.53	35.3	55.36	70.24		WDT288	28.23	59.76	111.43	69.54
mean	100.315	58.1913	72.5819	80.6613		mean	61.9356	64.3506	65.2656	52.0088
sem	13.3575	10.9157	11.2883	14.838		sem	11.9579	8.59511	10.9544	11.6959

## Sheet: Figure 8
LMA
Males
Figure 8c	ZT0	ZT1	ZT2	ZT3	ZT4	ZT5	ZT6	ZT7	ZT8	ZT9	ZT10	ZT11	ZT12	ZT13	ZT14	ZT15	ZT16	ZT17	ZT18	ZT19	ZT20	ZT21	ZT22	ZT23
409 pre	6.2001	1.00002	0	2.70004	1.10002	0.700011	0.800012	1.40002	2.30004	2.00003	2.80004	2.90004	7.00011	5.40008	6.7001	9.50015	9.39886	9.99916	4.30007	1.30002	2.60004	0.700011	2.80024	6.45394
409 post.0	3.60006	0	0.500008	2.70004	0	0.700011	0.300005	1.30002	2.10003	2.60004	3.20005	0.900014	7.50012	7.30051	6.7001	10.4004	8.50023	7.55205	10.3002	1.90003	2.00003	2.40004	1.00002	4.80007	Males - AUC
																									LMA AUC - 409
	Figure 8d	LMA AUC - 409																							pre	3.60006	0.500008	1.35002	1.90003	0.900014	0.750012	1.10002	1.85003	2.15003	2.40004	2.85004	4.95008	6.2001	6.05009	8.10013	9.4495	9.69901	7.14961	2.80004	1.95003	1.65003	1.75013	4.62709
	Pre	83.7261																							post	1.80003	0.250004	1.60002	1.35002	0.350005	0.500008	0.800012	1.70003	2.35004	2.90004	2.05003	4.20007	7.40031	7.00031	8.55023	9.4503	8.02614	8.9261	6.10009	1.95003	2.20003	1.70003	2.90004
	Post.0	84.0539
Figure 8c	ZT0	ZT1	ZT2	ZT3	ZT4	ZT5	ZT6	ZT7	ZT8	ZT9	ZT10	ZT11	ZT12	ZT13	ZT14	ZT15	ZT16	ZT17	ZT18	ZT19	ZT20	ZT21	ZT22	ZT23
410 pre	3.00005	1.60022	1.00002	1.60002	0.700011	0	0.300005	0.700011	0.599712	0.700011	0.300005	0.99942	4.60057	4.70007	2.50004	3.80006	6.40129	6.10009	4.40007	0.600009	0.200003	3.40095	1.20002	2.77318
410 post.0	1.50002	1.00002	0.800012	1.60002	2.70004	0.200003	1.20002	0.600009	0.600009	0.900014	1.30002	2.70004	6.7001	8.50013	7.70012	8.60013	7.09961	7.75874	8.00131	3.20005	4.89928	0.700011	0.600803	2.30004
																									LMA AUC - 410
	Figure 8d	LMA AUC - 410																							pre	2.30013	1.30012	1.30002	1.15002	0.350005	0.150002	0.500008	0.649861	0.649861	0.500008	0.649712	2.79999	4.65032	3.60006	3.15005	5.10067	6.25069	5.25008	2.50004	0.400006	1.80047	2.30048	1.9866
	Pre	49.2892																							post	1.25002	0.900014	1.20002	2.15003	1.45002	0.700011	0.900014	0.600009	0.750012	1.10002	2.00003	4.70007	7.60012	8.10013	8.15013	7.84987	7.42918	7.88003	5.60068	4.04967	2.79965	0.650407	1.45042
	Post.0	79.2605
Figure 8c	ZT0	ZT1	ZT2	ZT3	ZT4	ZT5	ZT6	ZT7	ZT8	ZT9	ZT10	ZT11	ZT12	ZT13	ZT14	ZT15	ZT16	ZT17	ZT18	ZT19	ZT20	ZT21	ZT22	ZT23
411 pre	6.6001	1.90003	1.49963	2.10003	1.20002	0.400006	0	2.70004	1.30002	1.30002	1.20002	2.40004	9.10024	6.2001	7.50012	8.10013	7.20011	5.40008	10.0002	2.40004	1.70003	1.60002	2.00003	7.50012
411 post.0	7.60012	0.800112	0	4.40007	1.80003	0.400006	1.70003	0.300005	1.50002	1.90003	0.700011	0.700011	4.70007	6.6001	5.00008	3.20005	4.60007	9.30014	8.20013	3.39995	1.90003	0.400006	3.30005	3.20005
																									LMA AUC - 411
	Figure 8d	LMA AUC - 411																							pre	4.25007	1.69983	1.79983	1.65003	0.800012	0.200003	1.35002	2.00003	1.30002	1.25002	1.80003	5.75014	7.65017	6.85011	7.80012	7.65012	6.3001	7.70012	6.2001	2.05003	1.65003	1.80003	4.75007
	Pre	84.251																							post	4.20011	0.400056	2.20003	3.10005	1.10002	1.05002	1.00002	0.900014	1.70003	1.30002	0.700011	2.70004	5.65009	5.80009	4.10006	3.90006	6.95011	8.75014	5.80004	2.64999	1.15002	1.85003	3.25005
	Post.0	70.2011
Figure 8c	ZT0	ZT1	ZT2	ZT3	ZT4	ZT5	ZT6	ZT7	ZT8	ZT9	ZT10	ZT11	ZT12	ZT13	ZT14	ZT15	ZT16	ZT17	ZT18	ZT19	ZT20	ZT21	ZT22	ZT23
412 pre	1.40002	1.80023	1.30002	0.400006	0	0.500008	0.200003	0	2.50004	0.200003	0.200003	1.80003	9.20014	3.90006	2.80004	1.00002	2.90004	3.30005	0.900014	1.60002	0.800012	2.19984	4.80007	1.50002
412 post.0	1.29952	0.100002	0.300005	0.800012	0.500008	0.500008	0.400006	0	0.200003	0	1.50002	0.400006	4.40007	4.30007	2.40004	1.40002	3.10005	2.10003	1.40002	2.20003	0.200003	2.80004	0.200003	5.10008
																									LMA AUC - 412
	Figure 8d	LMA AUC - 412																							pre	1.60012	1.55012	0.850013	0.200003	0.250004	0.350005	0.100002	1.25002	1.35002	0.200003	1.00002	5.50009	6.5501	3.35005	1.90003	1.95003	3.10005	2.10003	1.25002	1.20002	1.49992	3.49996	3.15005
	Pre	43.7507																							post	0.699763	0.200003	0.550009	0.65001	0.500008	0.450007	0.200003	0.100002	0.100002	0.750012	0.950015	2.40004	4.35007	3.35005	1.90003	2.25003	2.60004	1.75003	1.80003	1.20002	1.50002	1.50002	2.65004
	Post.0	32.4003
Figure 8c	ZT0	ZT1	ZT2	ZT3	ZT4	ZT5	ZT6	ZT7	ZT8	ZT9	ZT10	ZT11	ZT12	ZT13	ZT14	ZT15	ZT16	ZT17	ZT18	ZT19	ZT20	ZT21	ZT22	ZT23
413 pre	0.800012	0.299608	0.100002	0.200003	0.400006	1.60002	0.300005	0.800012	0.400006	0.500008	0.100002	0.400006	9.70035	10.8002	8.00012	8.60013	5.50009	3.89976	5.70009	5.00008	2.10003	4.80007	5.30008	2.60004
413 post.0	1.30002	0.800012	0	0.700011	0.400006	0.200003	0.700011	1.20002	0.100002	0.800012	0.200003	1.00002	10.1002	5.10008	1.90003	4.90008	4.20007	6.2001	6.80011	8.60013	3.50005	1.90003	3.10005	1.70003
																									LMA AUC - 413
	Figure 8d	LMA AUC - 413																							pre	0.54981	0.199805	0.150002	0.300005	1.00002	0.950015	0.550009	0.600009	0.450007	0.300005	0.250004	5.05018	10.2503	9.40015	8.30013	7.05011	4.69992	4.79993	5.35008	3.55005	3.45005	5.05008	3.95006
	Pre	76.2007																							post	1.05002	0.400006	0.350005	0.550009	0.300005	0.450007	0.950015	0.65001	0.450007	0.500008	0.600009	5.55009	7.60012	3.50005	3.40005	4.55007	5.20008	6.5001	7.70012	6.05009	2.70004	2.50004	2.40004
	Post.0	63.901
Figure 8c	ZT0	ZT1	ZT2	ZT3	ZT4	ZT5	ZT6	ZT7	ZT8	ZT9	ZT10	ZT11	ZT12	ZT13	ZT14	ZT15	ZT16	ZT17	ZT18	ZT19	ZT20	ZT21	ZT22	ZT23
414 pre	2.10003	0.500008	0.400006	0.200003	1.00002	0.600009	0.500008	0.300005	0.400006	0.400006	0.500008	0.400006	3.70006	3.40005	2.20003	3.29965	1.90003	1.40002	0.700011	1.90003	5.90029	3.30005	3.40005	3.50005
414 post.0	1.40002	0.400006	0.800012	0.400006	0.900014	0.700011	0.100002	0.200003	0.600009	0.800012	0.500008	0.600009	3.60006	3.90075	0.900014	3.10005	3.80006	2.80004	2.30004	0.700011	2.90004	4.50007	2.10003	4.10006
																									LMA AUC - 414
	Figure 8d	LMA AUC - 414																							pre	1.30002	0.450007	0.300005	0.600009	0.800012	0.550009	0.400006	0.350005	0.400006	0.450007	0.450007	2.05003	3.55006	2.80004	2.74984	2.59984	1.65003	1.05002	1.30002	3.90016	4.60017	3.35005	3.45005
	Pre	39.1004																							post	0.900014	0.600009	0.600009	0.65001	0.800012	0.400006	0.150002	0.400006	0.700011	0.65001	0.550009	2.10003	3.75041	2.40038	2.00003	3.45005	3.30005	2.55004	1.50002	1.80003	3.70006	3.30005	3.10005
	Post.0	39.3513
Figure 8c	ZT0	ZT1	ZT2	ZT3	ZT4	ZT5	ZT6	ZT7	ZT8	ZT9	ZT10	ZT11	ZT12	ZT13	ZT14	ZT15	ZT16	ZT17	ZT18	ZT19	ZT20	ZT21	ZT22	ZT23
415 pre	2.59994	0	2.10003	2.70004	2.10003	1.10002	0.400006	0.700011	0.100002	0.200003	0.800012	0.800012	5.80009	11.8002	5.70009	7.10011	4.10006	5.60009	3.50005	2.00003	1.30002	1.80003	7.20011	5.10008
415 post.0	2.30004	2.20003	1.90003	0.200003	0.200003	0.300005	0.200003	0.200003	0.500008	2.20003	0.800012	0.700011	2.40004	3.90066	3.10005	3.20005	1.70003	3.90006	2.90004	1.00002	0.800012	1.70003	2.50004	2.50004
	Figure 8d	LMA AUC - 415																							LMA AUC - 415
	Pre	70.751																							pre	1.29997	1.05002	2.40004	2.40004	1.60002	0.750012	0.550009	0.400006	0.150002	0.500008	0.800012	3.30005	8.80014	8.75014	6.4001	5.60009	4.85008	4.55007	2.75004	1.65003	1.55002	4.50007	6.1501
	Post.0	38.9012																							post	2.25003	2.05003	1.05002	0.200003	0.250004	0.250004	0.200003	0.350005	1.35002	1.50002	0.750012	1.55002	3.15035	3.50035	3.15005	2.45004	2.80004	3.40005	1.95003	0.900014	1.25002	2.10003	2.50004
Females
Figure 8g	ZT0	ZT1	ZT2	ZT3	ZT4	ZT5	ZT6	ZT7	ZT8	ZT9	ZT10	ZT11	ZT12	ZT13	ZT14	ZT15	ZT16	ZT17	ZT18	ZT19	ZT20	ZT21	ZT22	ZT23
400 pre	0.400006	0.200003	0.100002	0.300005	0.100002	0	0.200003	0.100002	0	0	0.600009	0.300005	3.90046	6.20039	1.10002	4.10006	1.80003	2.33902	4.20007	2.70004	5.40008	2.70004	1.80003	2.50004
400 post.0	0.600009	0.100002	0.200003	0.100002	0.300005	0.100002	0.100002	0.100002	0	0	0	1.10002	7.00011	3.90006	2.10003	6.10009	2.00003	2.37935	1.00002	2.50004	2.80004	2.60004	2.50004	1.60002
																									Females - AUC
	Figure 8h	LMA AUC - 400																							LMA AUC - 400
	Pre	39.5903																							pre	0.300005	0.150002	0.200003	0.200003	0.0500008	0.100002	0.150002	0.0500008	0	0.300005	0.450007	2.10023	5.05043	3.65021	2.60004	2.95005	2.06952	3.26954	3.45005	4.05006	4.05006	2.25003	2.15003
	Post.0	38.0799																							post	0.350005	0.150002	0.150002	0.200003	0.200003	0.100002	0.100002	0.0500008	0	0	0.550009	4.05006	5.45008	3.00005	4.10006	4.05006	2.18969	1.68968	1.75003	2.65004	2.70004	2.55004	2.05003
Figure 8g	ZT0	ZT1	ZT2	ZT3	ZT4	ZT5	ZT6	ZT7	ZT8	ZT9	ZT10	ZT11	ZT12	ZT13	ZT14	ZT15	ZT16	ZT17	ZT18	ZT19	ZT20	ZT21	ZT22	ZT23
401 pre	1.90003	0.400006	1.30002	0.600009	2.00132	1.20002	1.00002	0.200003	0.800012	0.300005	0.500008	0.800012	15.5021	7.20011	2.10003	5.10008	5.60009	3.66107	3.50005	7.00011	5.20097	3.80006	2.00003	2.30004
401 post.0	0.600009	0.300005	0.500008	0.600009	2.10003	1.30002	0.400006	0	0.700011	0.100002	0.600009	2.00003	10.1002	2.40004	4.30007	10.8002	6.90011	5.48284	4.70007	3.10005	5.10008	3.00005	2.30004	2.50004
	Figure 8h	LMA AUC - 401																							LMA AUC - 401
	Pre	71.8662																							pre	1.15002	0.850013	0.950015	1.30066	1.60067	1.10002	0.600009	0.500008	0.550009	0.400006	0.65001	8.15107	11.3511	4.65007	3.60006	5.35008	4.63058	3.58056	5.25008	6.10054	4.50052	2.90004	2.15003
	Post.0	68.3338																							post	0.450007	0.400006	0.550009	1.35002	1.70003	0.850013	0.200003	0.350005	0.400006	0.350005	1.30002	6.05009	6.2501	3.35005	7.55012	8.85014	6.19148	5.09146	3.90006	4.10006	4.05006	2.65004	2.40004
Figure 8g	ZT0	ZT1	ZT2	ZT3	ZT4	ZT5	ZT6	ZT7	ZT8	ZT9	ZT10	ZT11	ZT12	ZT13	ZT14	ZT15	ZT16	ZT17	ZT18	ZT19	ZT20	ZT21	ZT22	ZT23
402 pre	0.400006	0	1.00002	1.20002	2.80004	1.90003	0.700011	0.900014	1.30002	0.500008	0.500008	0.100002	11.1004	14.6001	16.2003	12.9002	12.501	11.6951	11.3002	11.3002	7.90012	3.00005	5.90009	7.10031
402 post.0	0.300005	0.200003	1.10002	1.30002	0.300005	1.20002	0	0.500008	0	0.500008	0.100002	2.10003	9.80015	9.80015	6.3001	8.30013	2.60004	2.069	2.50004	3.90006	1.20012	1.10002	4.40007	3.50005
	Figure 8h	LMA AUC - 402																							LMA AUC - 402
	Pre	133.048																							pre	0.200003	0.500008	1.10002	2.00003	2.35004	1.30002	0.800012	1.10002	0.900014	0.500008	0.300005	5.60019	12.8502	15.4002	14.5502	12.7006	12.098	11.4976	11.3002	9.60015	5.45008	4.45007	6.5002
	Post.0	61.17																							post	0.250004	0.65001	1.20002	0.800012	0.750012	0.600009	0.250004	0.250004	0.250004	0.300005	1.10002	5.95009	9.80015	8.05012	7.30011	5.45008	2.33452	2.28452	3.20005	2.55009	1.15007	2.75004	3.95006
Figure 8g	ZT0	ZT1	ZT2	ZT3	ZT4	ZT5	ZT6	ZT7	ZT8	ZT9	ZT10	ZT11	ZT12	ZT13	ZT14	ZT15	ZT16	ZT17	ZT18	ZT19	ZT20	ZT21	ZT22	ZT23
403 pre	3.70006	0.700011	0.500008	1.10002	0.400006	1.40002	0.500008	0.600009	0.100002	0.300005	1.90003	0.700011	2.20003	0.900014	2.50004	4.50007	2.80004	0.610179	2.80004	0.400006	3.30005	4.79968	2.70004	1.80003
403 post.0	2.00271	0.600009	0	1.70003	0.400006	0.800012	0.400006	0.200003	0.500008	1.80003	1.00002	0.900014	3.30005	1.40002	1.40002	3.30005	1.40002	1.30002	1.90003	3.40005	3.60006	2.79985	2.00003	2.80123
	Figure 8h	LMA AUC - 403																							LMA AUC - 403
	Pre	38.4604																							pre	2.20003	0.600009	0.800012	0.750012	0.900014	0.950015	0.550009	0.350005	0.200003	1.10002	1.30002	1.45002	1.55002	1.70003	3.50005	3.65006	1.70511	1.70511	1.60002	1.85003	4.04986	3.74986	2.25003
	Post.0	36.5023																							post	1.30136	0.300005	0.850013	1.05002	0.600009	0.600009	0.300005	0.350005	1.15002	1.40002	0.950015	2.10003	2.35004	1.40002	2.35004	2.35004	1.35002	1.60002	2.65004	3.50005	3.19995	2.39994	2.40063
Figure 8g	ZT0	ZT1	ZT2	ZT3	ZT4	ZT5	ZT6	ZT7	ZT8	ZT9	ZT10	ZT11	ZT12	ZT13	ZT14	ZT15	ZT16	ZT17	ZT18	ZT19	ZT20	ZT21	ZT22	ZT23
404 pre	2.10003	0.200003	0	0.900014	2.30004	1.50002	0	1.30002	0.700011	1.30002	0.500008	1.40002	7.30011	15.6983	7.90012	5.60009	5.10008	8.54251	2.00003	3.40005	1.90003	6.00009	4.90008	3.10005
404 post.0	0.600009	1.20002	0.800012	0.700011	1.30002	1.00002	0.700011	0.100002	1.10002	1.00011	0	2.00003	10.0002	12.2002	8.20013	8.20003	5.90009	5.60009	0.901105	5.40008	3.90006	1.10002	2.90004	1.80003
																									LMA AUC - 404
	Figure 8h	LMA AUC - 404																							pre	1.15002	0.100002	0.450007	1.60002	1.90003	0.750012	0.65001	1.00002	1.00002	0.900014	0.950015	4.35007	11.4992	11.7992	6.7501	5.35008	6.82129	5.27127	2.70004	2.65004	3.95006	5.45008	4.00006
	Pre	81.0416																							post	0.900014	1.00002	0.750012	1.00002	1.15002	0.850013	0.400006	0.600009	1.05007	0.500057	1.00002	6.00009	11.1002	10.2002	8.20008	7.05006	5.75009	3.2506	3.15059	4.65007	2.50004	2.00003	2.35004
	Post.0	75.4023
Figure 8g	ZT0	ZT1	ZT2	ZT3	ZT4	ZT5	ZT6	ZT7	ZT8	ZT9	ZT10	ZT11	ZT12	ZT13	ZT14	ZT15	ZT16	ZT17	ZT18	ZT19	ZT20	ZT21	ZT22	ZT23
405 pre	1.70003	1.40002	0.300005	0.500008	1.30002	0.900014	0.100002	0.100002	0.500008	0.300005	0.800012	2.50004	3.70006	11.5002	7.70012	8.30013	4.80007	2.44072	5.00008	6.2001	2.59865	2.90004	5.90009	2.70004
405 post.0	2.00003	0.900014	0.700011	1.80003	1.00002	1.00002	0.400006	0.100002	0.800012	0.800012	1.10002	0.800012	10.5002	10.3998	4.40007	1.10002	2.50004	3.09925	3.10005	0.100002	1.40002	1.20002	4.30007	1.40002
																									LMA AUC - 405
	Figure 8h	LMA AUC - 405																							pre	1.55002	0.850013	0.400006	0.900014	1.10002	0.500008	0.100002	0.300005	0.400006	0.550009	1.65003	3.10005	7.60012	9.60015	8.00012	6.5501	3.6204	3.7204	5.60009	4.39937	2.74935	4.40007	4.30007
	Pre	71.9404																							post	1.45002	0.800012	1.25002	1.40002	1.00002	0.700011	0.250004	0.450007	0.800012	0.950015	0.950015	5.65009	10.45	7.39992	2.75004	1.80003	2.79965	3.09965	1.60002	0.750012	1.30002	2.75004	2.85004
	Post.0	53.1996
Figure 8l
Regression
	surviving LPBdyncells	AUC change
WDT400	40	8.82137
WDT401-A1	5	12.9278
WDT402-A	80	7.42312
WDT403-B1	12	10.4723
WDT404B	20	10.2046
WDT405A	47	3.90245
WDT409	15	20.3532
WDT410	7	18.673
WDT411	3	12.5301
WDT412	4	17.0415
WDT413	7	13.3808
WDT414	2	17.2304
WDT415	20	12.8739
Figure 8k
ablated LPBdyn quantification
WT	Caspase
143	40
123	5
124	80
192	12
	20
	47
	15
	7
	3
	4
	7
	2
	20

## Sheet: Figure S1
	Figurse S1b,m	Figurse S1d,o				Figurse S1a,n	Figurse S1c,p
3-5mo Male WT	Tb bathyphase (h from lights-on)	LMA acrophase (h from lights-off)			3-5mo Male TAPP	Tb bathyphase (h from lights-on)	LMA acrophase (h from lights-off)
TAPP428	4.17571	4.1			TAPP427	3.01714	3.14
TAPP430	4.47429	6.33143			TAPP429	3.92714	6.11143
TAPP432	3.51286	4.88143			TAPP431	3.55286	5.14143
TAPP434	3.44714	3.11			TAPP433	4.01429	5.61714
TAPP447	4.54143	5.98714			TAPP446	3.14	4.22286
TAPP449	4.66	4.64143			TAPP448	4.78	5.35143
TAPP451	4.01857	5.86857			TAPP450	4.85143	6.01143
TAPP453	3.65857	2.62714			TAPP452	3.76286	5.17143
TAPP555	2.67714	5.80714			TAPP557	3.55714	4.88571
TAPP556	3.59	3.98857			TAPP558	4.23429	5.81143
TAPP559	3.01286	3.3			TAPP560	4.07571	6.36143
TAPP562	4.16429	5.82			TAPP561	2.81857	4.23
TAPP563	2.92429	5.38143			TAPP564	3.99857	3.69143
WDT94	5.80286	6.97286			WDT91	5.86429	7.33714
WDT104	6.45	8.67857			WDT92	7.17714	7.38143
WDT103	5.38286	3.92714			WDT105	6.11	7.94286
WDT107	6.41143	5.76			WDT106	7.84286	5.20571
WDT156	5.52286	3.24857			WDT161	6.52857	8.53143
WDT157	5.78714	4.63143			WDT162	7.20286	9.00143
WDT158	4.59286	3.90571			WDT163	6.52286	7.13143
WDT159	6.01857	4.22286			mean	4.84893	5.91393
mean	4.51551	4.91388			sem	0.349231	0.354898
sem	0.253825	0.320122
	Figurse S1f,m	Figurse S1h,o				Figurse S1e,n	Figurse S1g,p
7-9mo Male WT	Tb bathyphase (h from lights-on)	LMA acrophase (h from lights-off)			7-9mo Male TAPP	Tb bathyphase (h from lights-on)	LMA acrophase (h from lights-off)
TAPP468	4.86714	5.98			TAPP467	5.03143	7.10286
TAPP469	4.58429	7.13429			TAPP470	5.37143	7.91571
TAPP473	3.69571	2.96714			TAPP471	4.13143	7.57571
TAPP567	4.04857	4.78857			TAPP472	4.98143	6.44857
WDT132	4.80714	4.12714			TAPP566	4.41286	5.78429
WDT133	4.75286	5.07286			WDT129	6.74286	7.78429
WDT134	4.47286	6.42429			WDT130	6.77571	6.72857
WDT135	6.86714	7.09			WDT131	6.59429	6.51714
WDT185	3.44571	3.23571			WDT137	8.20857	6.15286
WDT186	4.14429	5.08857			WDT183	6.4	6.06143
WDT195	6.56	6.87286			WDT184	6.32286	5.68857
WDT196	6.11	4.41286			WDT197	6.45429	4.63
WDT227	5.77143	9.92714			WDT225	6.36714	7.04
WDT228	5.79143	6.29429			WDT226	6.18857	6.76143
WDT229	4.72429	6.83143			WDT242	6.97571	7.45143
WDT249	5.64714	5.11			WDT243	5.93286	4.90857
WDT288	4.21	5.97143			WDT283	6.71714	7.78571
mean	4.97059	5.72521			WDT284	6.32429	8.55714
sem	0.241005	0.407424			WDT285	7.54571	10.3671
					WDT286	7.65	8.35429
					mean	6.25643	6.98079
					sem	0.233843	0.297634
	Figurse S1b,i	Figurse S1d,k				Figurse S1a,i	Figurse S1c,l
3-5mo Female WT	Tb bathyphase (h from lights-on)	LMA acrophase (h from lights-off)			3-5mo Female TAPP	Tb bathyphase (h from lights-on)	LMA acrophase (h from lights-off)
WDT96	6.14286	5.41429			WDT95	6.81714	5.83714
WDT98	5.46571	3.77714			WDT97	6.50286	8.39429
WDT101	4.77	3.32			WDT99	6.76	6.98857
WDT102	4.38	3.12429			WDT164	8.02286	6.08571
WDT167	4.10143	4.53571			WDT165	5.90143	6.19571
WDT168	3.31286	2.17714			WDT166	6.82143	5.52429
WDT392	4.60857	3.71571			WDT387	6.00429	5.86857
WDT393	5.60714	4.88			WDT388	5.39143	6.16429
WDT394	3.97571	6.11286			WDT389	6.08857	4.19286
WDT396	5.85286	4.52857			WDT390	6.13143	5.49143
WDT397	5.12	4.16857			WDT391	5.68429	6.16571
WDT398	6.22286	4.92571			mean	6.37506	6.0826
WDT399	4.57714	3.93714			sem	0.21789	0.30939
mean	4.93363	4.20132
sem	0.247343	0.287007
	Figurse S1f,i	Figurse S1h,k				Figurse S1e,i	Figurse S1g,l
7-9mo Female WT	Tb bathyphase (h from lights-on)	LMA acrophase (h from lights-off)			7-9mo Female TAPP	Tb bathyphase (h from lights-on)	LMA acrophase (h from lights-off)
WDT136	5.19857	6.04			WDT141	6.23286	8.41429
WDT138	4.71857	3.61714			WDT142	6.23714	5.12
WDT139	5.15714	4.52286			WDT143	11.8229	7.59429
WDT140	5.32714	6.74			WDT246	7.28286	5.4671
WDT199	5.34286	7.52714			WDT244	6.81429	5.57571
WDT200	4.14571	4.06571			WDT245	6.62286	6.41714
WDT201	4.54286	5.25429			WDT274	5.96857	6.90143
WDT202	3.23	2.97714			WDT276	5.73143	6.27571
WDT247	4.21	3.23285			mean	7.08911	6.47071
WDT248	1.55857	4.88857			sem	0.69817	0.398636
WDT256	5.86714	7.31714
WDT257	6.31429	6.71
WDT278	4.87486	7.80571
WDT277	5.52871	4.69286
WDT279	5.26857	5.31571
WDT280	3.79714	5.41286
WDT281	5.70143	6.16143
WDT282	4.56	5.52143
mean	4.74131	5.43349
sem	0.259975	0.340935

## Sheet: Figure S2
TAPP	WT	Standard Deviations
Females		Fig S2a	Fig S2b		males		Fig S2e	Fig S2f
		Tb bathy	LMA acro				Tb bathy	LMA acro
3-5 months	WDT96	0.564468	1.56486		3-5 months	TAPP 428	0.773378	0.972334
3-5 months	WDT 98	0.66658	1.44692		3-5 months	TAPP 430	0.741642	1.0968
3-5 months	WDT 101	0.370405	0.515138		3-5 months	TAPP 432	0.538229	0.622961
3-5 months	WDT 102	1.06916	1.05169		3-5 months	TAPP 434	0.553155	1.07985
3-5 months	WDT 167	1.52552	1.77953		3-5 months	TAPP 447	0.343241	0.554398
3-5 months	WDT 168	1.13162	0.989557		3-5 months	TAPP 449	0.614461	0.559596
3-5 months	WDT 392	0.426436	0.79933		3-5 months	TAPP 451	0.487433	0.7012
3-5 months	WDT 393	1.18967	0.729657		3-5 months	TAPP 453	0.919379	0.638063
3-5 months	WDT 394	2.2082	3.54116		3-5 months	TAPP 555	0.641761	1.6642
3-5 months	WDT 396	0.764934	0.983996		3-5 months	TAPP 556	0.547292	0.780607
3-5 months	WDT 397	0.614817	0.666019		3-5 months	TAPP 559	0.621021	0.514522
3-5 months	WDT 398	1.28416	1.83644		3-5 months	TAPP 562	0.438173	1.04229
3-5 months	WDT 399	0.460678	0.790226		3-5 months	TAPP 563	0.448792	1.15714
		Fig S2a	Fig S2b		3-5 months	WDT 94	0.882113	4.16324
		Tb bathy	LMA acro		3-5 months	WDT 103	0.331296	1.33371
3-5 months	WDT 97	3.01734	0.62308		3-5 months	WDT 104	0.686603	1.91695
3-5 months	WDT 99	0.620833	1.67696		3-5 months	WDT 156	1.46832	1.31671
3-5 months	WDT 164	1.56054	2.41749		3-5 months	WDT 157	1.21497	0.885992
3-5 months	WDT 165	2.02113	0.919234		3-5 months	WDT 158	1.23273	1.14862
3-5 months	WDT 166	0.67925	1.38405		3-5 months	WDT 159	0.758702	3.30204
3-5 months	WDT 387	0.729723	0.622292		3-5 months	WDT 107	0.381438	1.08131
3-5 months	WDT 388	0.868225	0.911333				Fig S2e	Fig S2f
3-5 months	WDT 389	0.769511	0.582				Tb bathy	LMA acro
3-5 months	WDT 390	0.955465	0.660566		3-5 months	TAPP 427	0.688712	0.892226
3-5 months	WDT 391	0.759712	2.22539		3-5 months	TAPP 429	0.631393	1.97016
		Fig S2c	Fig S2d		3-5 months	TAPP 431	0.779887	0.99707
		Tb bathy	LMA acro		3-5 months	TAPP 433	0.788096	1.31815
7-9 months	WDT 136	0.440281	2.10117		3-5 months	TAPP 446	0.753326	0.856149
7-9 months	WDT 138	0.662254	0.456827		3-5 months	TAPP 448	0.647199	0.982097
7-9 months	WDT 139	0.524077	0.848581		3-5 months	TAPP 450	0.614802	1.36993
7-9 months	WDT 140	0.770556	2.29775		3-5 months	TAPP 452	0.974846	1.58757
7-9 months	WDT 199	0.6458	1.25593		3-5 months	TAPP 557	0.612555	0.544636
7-9 months	WDT 200	0.721107	2.71509		3-5 months	TAPP 558	0.453058	0.629535
7-9 months	WDT 201	1.06758	1.32019		3-5 months	TAPP 560	0.889192	0.466349
7-9 months	WDT 202	0.636501	0.954895		3-5 months	TAPP 561	0.506801	0.986475
7-9 months	WDT 247	3.26798	2.122		3-5 months	TAPP 564	1.53933	0.777762
7-9 months	WDT 248	2.98564	1.75403		3-5 months	WDT 91	1.04615	3.23807
7-9 months	WDT 256	1.89475	2.45547		3-5 months	WDT 92	1.00291	2.39429
7-9 months	WDT 257	0.891719	2.63292		3-5 months	WDT 105	2.55394	1.42405
7-9 months	WDT 277	0.442848	1.42674		3-5 months	WDT 106	4.75141	0.784981
7-9 months	WDT 278	1.26924	3.2173		3-5 months	WDT 161	1.07063	2.99475
7-9 months	WDT 279	0.788129	1.43336		3-5 months	WDT 162	0.73663	2.19458
7-9 months	WDT 280	2.40252	1.00478		3-5 months	WDT 163	5.98024	1.33537
7-9 months	WDT 281	1.52142	1.53276				Fig S2g	Fig S2h
7-9 months	WDT 282	0.755072	0.771653				Tb bathy	LMA acro
		Fig S2c	Fig S2d		7-9 months	TAPP 468	0.590048	2.18617
		Tb bathy	LMA acro		7-9 months	TAPP 469	0.784429	0.564295
7-9 months	WDT 141	2.04138	2.71539		7-9 months	TAPP 473	0.834183	1.64396
7-9 months	WDT 142	0.505955	0.640729		7-9 months	TAPP 567	0.716925	1.08777
7-9 months	WDT 143	3.99074	0.831582		7-9 months	WDT 132	0.552953	1.75007
7-9 months	WDT 244	0.811949	2.56598		7-9 months	WDT 133	0.769972	1.54163
7-9 months	WDT 245	0.243017	2.0949		7-9 months	WDT 134	2.90676	3.10089
7-9 months	WDT 246	1.95266	0.961314		7-9 months	WDT 135	0.578265	0.779081
7-9 months	WDT 274	0.742056	1.76475		7-9 months	WDT 185	0.843205	2.88473
7-9 months	WDT 276	0.759944	1.83323		7-9 months	WDT 186	0.750463	3.19513
					7-9 months	WDT 195	2.4968	1.27397
					7-9 months	WDT 196	0.50319	5.55602
					7-9 months	WDT 227	2.77281	3.87095
					7-9 months	WDT 228	0.573714	0.683736
					7-9 months	WDT 229	0.28722	4.06619
					7-9 months	WDT 249	0.731658	1.11899
					7-9 months	WDT 288	1.73295	0.743268
							Fig S2g	Fig S2h
							Tb bathy	LMA acro
					7-9 months	TAPP 467	0.323338	0.760498
					7-9 months	TAPP 470	0.389805	1.31084
					7-9 months	TAPP 471	1.01852	1.08097
					7-9 months	TAPP 472	0.762593	2.38538
					7-9 months	TAPP 566	0.527532	1.17191
					7-9 months	WDT 129	0.354105	0.955351
					7-9 months	WDT 130	0.146271	1.16892
					7-9 months	WDT 131	0.529272	1.16364
					7-9 months	WDT 137	1.8857	0.761834
					7-9 months	WDT 183	0.616225	1.91948
					7-9 months	WDT 184	0.712618	2.05896
					7-9 months	WDT 197	0.293533	2.41542
					7-9 months	WDT 225	0.407828	0.933667
					7-9 months	WDT 226	0.498579	1.1425
					7-9 months	WDT 242	2.34059	1.18209
					7-9 months	WDT 243	0.761024	1.06581
					7-9 months	WDT 283	1.16499	1.67179
					7-9 months	WDT 284	1.48448	2.80184
					7-9 months	WDT 285	1.85599	4.43761
					7-9 months	WDT 286	7.61652	1.19257

## Sheet: Table S1
Males		Tb acrophase				Males		LMA bathyphase				Females		Tb acrophase				Females		LMA bathyphase
TAPP 3-5mo	h from lights-OFF		WT 3-5mo	h from lights-OFF		TAPP 3-5mo	h from lights-ON		WT 3-5mo	h from lights-ON		TAPP 3-5mo	h from lights-ON		WT 3-5mo	h from lights-OFF		TAPP 3-5mo	h from lights-ON		WT 3-5mo	h from lights-ON
TAPP427	3.00857		TAPP428	4.17571		TAPP427	3.14429		TAPP428	4.09714		WDT95	6.82714		WDT96	6.14429		WDT95	5.83857		WDT96	5.42
TAPP429	3.92857		TAPP430	4.47429		TAPP429	6.10429		TAPP430	6.32429		WDT97	6.50857		WDT98	5.46143		WDT97	8.38571		WDT98	3.78143
TAPP431	3.55286		TAPP432	3.51286		TAPP431	5.13571		TAPP432	4.87286		WDT99	6.76286		WDT392	4.6		WDT99	6.98857		WDT392	3.72429
TAPP433	4.01429		TAPP434	3.44714		TAPP433	5.61286		TAPP434	3.11429		WDT387	6.00429		WDT393	5.61143		WDT387	5.87		WDT393	4.89
TAPP446	3.13571		TAPP555	2.67714		TAPP558	5.80429		TAPP555	5.80286		WDT388	5.38286		WDT394	3.96857		WDT388	6.15857		WDT394	6.11714
TAPP448	4.78857		TAPP556	3.59		TAPP560	6.35286		TAPP556	3.98714		WDT389	6.09143		WDT396	5.85		WDT389	4.20143		WDT396	4.53714
TAPP450	4.86143		TAPP559	3.01286		TAPP561	4.22571		TAPP559	3.31		WDT390	6.13143		WDT397	5.11571		WDT390	5.49714		WDT397	4.17714
TAPP452	3.76143		TAPP562	4.16429		TAPP564	3.69571		TAPP562	5.81429		WDT391	5.68143		WDT398	6.22571		WDT391	6.16571		WDT398	4.93286
TAPP557	3.55286		TAPP563	2.92429		TAPP557	4.87571		TAPP563	5.37429		WDT164	8.02857		WDT399	4.56857		WDT164	6.08429		WDT399	3.94429
TAPP558	4.23571		TAPP449	4.66		TAPP452	5.16714		TAPP449	4.63429		WDT165	5.90286		WDT101	4.76		WDT165	6.19571		WDT101	3.33
TAPP560	4.08143		TAPP453	3.65857		TAPP446	4.22		TAPP453	2.63429		WDT166	6.82857		WDT102	4.37429		WDT166	5.52714		WDT102	3.13429
TAPP561	2.81143		TAPP451	4.01857		TAPP448	5.34571		TAPP451	5.85857		n=11	6.37727		WDT167	4.09714		n=11	6.08299		WDT167	4.54286
TAPP564	3.99714		TAPP447	4.54143		TAPP450	6.00429		TAPP447	5.97857			0.219051		WDT168	3.30429			0.308153		WDT168	2.18571
WDT91	5.86286		WDT104	6.45		WDT91	7.33714		WDT104	8.67143					n=13	4.92934					n=13	4.20901
WDT92	7.18429		WDT94	5.80286		WDT92	7.38143		WDT94	6.97143						0.248317						0.286721
WDT105	6.11571		WDT103	5.38286		WDT105	7.93857		WDT103	3.93143
WDT106	7.85		WDT107	6.41143		WDT106	5.20857		WDT107	5.76
WDT161	6.53143		WDT156	5.52286		WDT161	8.52857		WDT156	3.25714
WDT162	7.20857		WDT157	5.78714		WDT162	8.99571		WDT157	4.63714
WDT163	6.52143		WDT158	4.59286		WDT163	7.12571		WDT158	3.91143
n=20	4.85021		WDT159	6.01857		n=20	5.91021		WDT159	4.22857		TAPP 7-9mo	h from lights-ON		WT 7-9mo	h from lights-OFF		TAPP 7-9mo	h from lights-ON		WT 7-9mo	h from lights-OFF
	0.349973		n=21	4.51551			0.35464		n=21	4.91293		WDT246	7.29		WDT256	5.86429		WDT246	5.46571		WDT256	7.31714
				0.253825						0.319118		WDT244	6.82286		WDT257	6.31857		WDT244	5.57429		WDT257	6.70857
												WDT245	6.63286		WDT278	4.86857		WDT245	6.41857		WDT278	7.80143
TAPP 7-9mo	h from lights-OFF			h from lights-OFF		TAPP 7-9mo	h from lights-OFF		WT 7-9mo	h from lights-OFF		WDT274	5.97143		WDT277	5.52286		WDT274	6.89571		WDT277	4.69714
TAPP566	4.42143		TAPP473	3.69143		TAPP566	5.77429		TAPP473	2.97286		WDT276	5.73		WDT247	4.20286		WDT276	6.27429		WDT247	3.24
TAPP467	5.04143		TAPP567	4.04429		TAPP467	7.09571		TAPP567	4.78429		WDT141	6.23857		WDT248	1.55		WDT141	8.41143		WDT248	4.89286
TAPP470	5.38		TAPP468	4.87143		TAPP470	7.90714		TAPP468	5.97571		WDT142	6.24		WDT279	5.26571		WDT142	5.12857		WDT279	5.31714
TAPP471	4.13429		TAPP469	4.58857		TAPP471	7.56857		TAPP469	7.12714		WDT143	11.8314		WDT280	3.79		WDT143	7.59		WDT280	5.41571
TAPP472	4.99		WDT227	5.76857		TAPP472	6.44143		WDT288	5.96857		n=8	7.09464		WDT281	5.70143		n=8	6.46982		WDT281	6.16429
WDT225	6.37143		WDT288	4.20429		WDT225	7.03286		WDT227	9.92143			0.698845		WDT282	4.55286			0.397673		WDT282	5.52571
WDT283	6.72429		WDT196	6.11286		WDT283	7.77286		WDT196	4.40857					WDT202	3.22					WDT202	2.98714
WDT284	6.32143		WDT185	3.44		WDT284	8.55286		WDT132	4.13429					WDT201	4.53714					WDT201	5.25714
WDT285	7.54714		WDT186	4.13571		WDT285	10.3614		WDT133	5.07857					WDT200	4.13571					WDT200	4.06857
WDT286	7.65286		WDT195	6.55286		WDT286	8.34571		WDT134	6.42429					WDT199	5.33714					WDT199	7.52
WDT183	6.40429		WDT132	4.79857		WDT129	7.77714		WDT135	7.08143					WDT136	5.19					WDT136	6.04
WDT184	6.32714		WDT133	4.74857		WDT130	6.72571		WDT185	3.24286					WDT138	4.71286					WDT138	3.62714
WDT197	6.46143		WDT134	4.47		WDT131	6.51429		WDT186	5.09143					WDT139	5.15143					WDT139	4.53286
WDT129	6.75286		WDT135	6.87571		WDT137	6.15286		WDT195	6.87143					WDT140	5.32143					WDT140	6.74
WDT130	6.78429		WDT228	5.78857		WDT183	6.06		WDT228	6.28571					n=18	4.73571					n=18	5.43627
WDT131	6.6		WDT229	4.71571		WDT184	5.69143		WDT229	6.83143						0.295425						0.385473
WDT137	8.21714		WDT249	5.64429		WDT197	4.63143		WDT249	5.11286
WDT226	6.19143		n=17	4.96773		WDT226	6.75714		n=17	5.72429
WDT242	6.97857			0.24154		WDT242	7.44429			0.406553
WDT243	5.93					WDT243	4.91429
n=20	6.26157			1.06665		n=20	6.97607
	0.23373						0.297018
	0.62554

[truncated: 4 more sheets: Table S2, Figure S6, Figure S13, Figure S14]
